# Supplementary material for: rac-7-[(2E)-But-2-eno­yl]-13-chloro-N-cyclo­hexyl-7,8-dihydro-5H-isochromeno[4,3-c]phenanthridine-8-carboxamide
Source: Acta Crystallogr Sect E Struct Rep Online. 2012 Feb 17;68(Pt 3):o748. doi: 10.1107/S1600536812005946 (PMC3295516; doi:10.1107/S1600536812005946)
Supplement: Supplementary file 1 [file e-68-0o748-sup1.cif]

##############################################################################
#                                                                            #
# This CIF contains the data in a paper accepted for publication in          #
# Acta Crystallographica Section E. It conforms to the requirements of       #
# Notes for Authors for Acta Crystallographica Section E, and has been       #
# peer reviewed under the auspices of the IUCr Commission on Journals.       #
#                                                                            #
# Full details of the Crystallographic Information File format               #
# are given in the paper "The Crystallographic Information File (CIF):       #
# a New Standard Archive File for Crystallography" by S. R. Hall, F. H.      #
# Allen and I. D. Brown [Acta Cryst. (1991), A47, 655-685].                  #
#                                                                            #
# The current version of the core CIF dictionary is obtainable from          #
# ftp://ftp.iucr.org/pub/cif_core.dic.                                       #
#                                                                            #
# Software is freely available for graphical display of the structure(s)     #
# in this CIF. For information consult the CIF software page                 #
# http://www.iucr.org/resources/cif/software.                                #
#                                                                            #
# This file may be used for bona fide research purposes within the           #
# scientific community so long as proper attribution is given to the journal # 
# article from which it was obtained.                                        #
#                                                                            #
##############################################################################
data_I
_audit_creation_method     SHELXL-97
_chemical_name_systematic
;
<i>rac</i>-7-[(2<i>E</i>)-But-2-enoyl]-13-chloro-<i>N</i>-cyclohexyl-
7,8-dihydro-5<i>H</i>-isochromeno[4,3-<i>c</i>]phenanthridine-8-carboxamide
;
_chemical_name_common     ?
_chemical_formula_moiety     'C31 H29 Cl N2 O3'
_chemical_formula_sum     'C31 H29 Cl N2 O3'
_chemical_formula_iupac     'C31 H29 Cl N2 O3'
_chemical_formula_weight     513.01
_chemical_melting_point     ?
_symmetry_cell_setting     monoclinic
_symmetry_space_group_name_H-M     'P 21/n '
_symmetry_space_group_name_Hall     '-P 2yn'
loop_
    _symmetry_equiv_pos_as_xyz
    'x, y, z'
    '-x+1/2, y+1/2, -z+1/2'
    '-x, -y, -z'
    'x-1/2, -y-1/2, z-1/2'
_cell_length_a     13.2616(8)
_cell_length_b     13.4515(7)
_cell_length_c     14.8338(9)
_cell_angle_alpha     90.00
_cell_angle_beta     95.067(2)
_cell_angle_gamma     90.00
_cell_volume     2635.8(3)
_cell_formula_units_Z     4
_cell_measurement_reflns_used     12604
_cell_measurement_theta_min     3.0
_cell_measurement_theta_max     27.4
_cell_measurement_temperature     296.0(10)
_exptl_crystal_description     block
_exptl_crystal_colour     'colorless'
_exptl_crystal_size_max     0.35
_exptl_crystal_size_mid     0.32
_exptl_crystal_size_min     0.20
_exptl_crystal_density_diffrn     1.293
_exptl_crystal_density_meas     ?
_exptl_crystal_density_method     'not measured'
_exptl_crystal_F_000     1080
_exptl_absorpt_coefficient_mu     0.180
_exptl_absorpt_correction_type     multi-scan
_exptl_absorpt_process_details     '(ABSCOR; Higashi, 1995)'
_exptl_absorpt_correction_T_min     0.930
_exptl_absorpt_correction_T_max     0.965
_exptl_special_details     ?
_diffrn_ambient_temperature     296.0(10)
_diffrn_radiation_type     MoK\a
_diffrn_radiation_wavelength     0.71073
_diffrn_radiation_source     'rolling anode'
_diffrn_radiation_monochromator     graphite
_diffrn_measurement_device_type     'Rigaku RAXIS-RAPID/ZJUG'
_diffrn_measurement_method     \w
_diffrn_detector_area_resol_mean     10.00
_diffrn_reflns_number     21259
_diffrn_reflns_av_R_equivalents     0.0482
_diffrn_reflns_av_sigmaI/netI     0.0397
_diffrn_reflns_theta_min     3.03
_diffrn_reflns_theta_max     25.50
_diffrn_reflns_theta_full     25.50
_diffrn_measured_fraction_theta_max     0.999
_diffrn_measured_fraction_theta_full     0.999
_diffrn_reflns_limit_h_min     -16
_diffrn_reflns_limit_h_max     14
_diffrn_reflns_limit_k_min     -16
_diffrn_reflns_limit_k_max     16
_diffrn_reflns_limit_l_min     -17
_diffrn_reflns_limit_l_max     17
_diffrn_standards_number     0
_diffrn_standards_interval_count     .
_diffrn_standards_interval_time     .
_diffrn_standards_decay_%     ?
_refine_special_details
;
Refinement of <i>F</i>^2^ against ALL reflections. The weighted <i>R</i>-factor
<i>wR</i> and goodness of fit <i>S</i> are based on <i>F</i>^2^, conventional
<i>R</i>-factors <i>R</i> are based on <i>F</i>, with <i>F</i> set to zero for
negative <i>F</i>^2^. The threshold expression of <i>F</i>^2^ >
\s(<i>F</i>^2^) is used only for calculating <i>R</i>-factors(gt) <i>etc</i>.
and is not relevant to the choice of reflections for refinement.
<i>R</i>-factors based on <i>F</i>^2^ are statistically about twice as large
as those based on <i>F</i>, and <i>R</i>- factors based on ALL data will be
even larger.
;
_reflns_number_total     4884
_reflns_number_gt     2797
_reflns_threshold_expression     I>2\s(I)
_refine_ls_structure_factor_coef     Fsqd
_refine_ls_matrix_type     full
_refine_ls_R_factor_all     0.1085
_refine_ls_R_factor_gt     0.0556
_refine_ls_wR_factor_gt     0.1459
_refine_ls_wR_factor_ref     0.1973
_refine_ls_goodness_of_fit_ref     1.004
_refine_ls_restrained_S_all     1.004
_refine_ls_number_reflns     4884
_refine_ls_number_parameters     336
_refine_ls_number_restraints     0
_refine_ls_hydrogen_treatment     constr
_refine_ls_weighting_scheme     calc
_refine_ls_weighting_details
         'calc w=1/[\s^2^(Fo^2^)+(0.0950P)^2^+1.2622P] where P=(Fo^2^+2Fc^2^)/3'
_atom_sites_solution_hydrogens     geom
_atom_sites_solution_primary     direct
_atom_sites_solution_secondary     difmap
_refine_ls_shift/su_max     0.000
_refine_ls_shift/su_mean     0.000
_refine_diff_density_max     0.221
_refine_diff_density_min     -0.440
_refine_ls_extinction_method     SHELXL
_refine_ls_extinction_coef     0.0130(19)
_refine_ls_extinction_expression
                                  'Fc^*^=kFc[1+0.001xFc^2^\l^3^/sin(2\q)]^-1/4^'
loop_
    _atom_type_symbol
    _atom_type_description
    _atom_type_scat_dispersion_real
    _atom_type_scat_dispersion_imag
    _atom_type_scat_source
    'C' 'C' 0.0033 0.0016
                         'International Tables Vol C Tables 4.2.6.8 and 6.1.1.4'
    'H' 'H' 0.0000 0.0000
                         'International Tables Vol C Tables 4.2.6.8 and 6.1.1.4'
    'Cl' 'Cl' 0.1484 0.1585
                         'International Tables Vol C Tables 4.2.6.8 and 6.1.1.4'
    'N' 'N' 0.0061 0.0033
                         'International Tables Vol C Tables 4.2.6.8 and 6.1.1.4'
    'O' 'O' 0.0106 0.0060
                         'International Tables Vol C Tables 4.2.6.8 and 6.1.1.4'
_computing_data_collection     'PROCESS-AUTO  (Rigaku, 2006)'
_computing_cell_refinement     'PROCESS-AUTO  (Rigaku, 2006)'
_computing_data_reduction
;
CrystalStructure (Rigaku Americas and
Rigaku, 2007)
;
_computing_structure_solution     'SHELXS97 (Sheldrick, 2008)'
_computing_structure_refinement     'SHELXL97 (Sheldrick, 2008)'
_computing_molecular_graphics     'ORTEP-3 for Windows (Farrugia, 1997)'
_computing_publication_material     'WinGX (Farrugia, 1999)'
loop_
    _atom_site_type_symbol
    _atom_site_label
    _atom_site_fract_x
    _atom_site_fract_y
    _atom_site_fract_z
    _atom_site_U_iso_or_equiv
    _atom_site_adp_type
    _atom_site_calc_flag
    _atom_site_refinement_flags
    _atom_site_occupancy
    _atom_site_symmetry_multiplicity
    _atom_site_disorder_assembly
    _atom_site_disorder_group
    Cl Cl1 0.57920(9) 0.38756(8) 0.47028(9) 0.1040(5) Uani d . 1 1 . .
    O O1 0.79308(16) 0.71162(15) 0.66645(13) 0.0592(6) Uani d . 1 1 . .
    O O2 0.51089(18) 0.79850(19) 0.41811(15) 0.0731(7) Uani d . 1 1 . .
    O O3 0.88187(18) 0.83063(16) 0.43610(16) 0.0692(7) Uani d . 1 1 . .
    N N1 0.76583(18) 0.72488(17) 0.48317(15) 0.0485(6) Uani d . 1 1 . .
    N N2 0.60639(19) 0.82566(19) 0.54842(16) 0.0576(7) Uani d . 1 1 . .
    H H2 0.6676 0.8320 0.5721 0.069 Uiso calc R 1 1 . .
    C C1 0.6860(2) 0.7620(2) 0.41769(19) 0.0525(7) Uani d . 1 1 . .
    H H1 0.7130 0.8192 0.3867 0.063 Uiso calc R 1 1 . .
    C C2 0.6609(2) 0.6817(2) 0.3479(2) 0.0589(8) Uani d . 1 1 . .
    C C3 0.6369(3) 0.7041(3) 0.2577(2) 0.0764(10) Uani d . 1 1 . .
    H H3 0.6320 0.7701 0.2393 0.092 Uiso calc R 1 1 . .
    C C4 0.6202(3) 0.6291(4) 0.1945(3) 0.0940(13) Uani d . 1 1 . .
    H H4 0.6018 0.6446 0.1342 0.113 Uiso calc R 1 1 . .
    C C5 0.6307(3) 0.5322(4) 0.2208(3) 0.0940(13) Uani d . 1 1 . .
    H H5 0.6224 0.4820 0.1776 0.113 Uiso calc R 1 1 . .
    C C6 0.6535(3) 0.5080(3) 0.3105(3) 0.0770(10) Uani d . 1 1 . .
    H H6 0.6603 0.4415 0.3273 0.092 Uiso calc R 1 1 . .
    C C7 0.6663(2) 0.5820(2) 0.3765(2) 0.0593(8) Uani d . 1 1 . .
    C C8 0.6843(2) 0.5634(2) 0.4748(2) 0.0543(8) Uani d . 1 1 . .
    C C9 0.6473(3) 0.4825(2) 0.5230(3) 0.0641(9) Uani d . 1 1 . .
    C C10 0.6594(3) 0.4779(2) 0.6151(3) 0.0675(9) Uani d . 1 1 . .
    H H10 0.6339 0.4231 0.6439 0.081 Uiso calc R 1 1 . .
    C C11 0.7086(2) 0.5524(2) 0.6681(2) 0.0591(8) Uani d . 1 1 . .
    C C12 0.7110(3) 0.5590(3) 0.7674(2) 0.0653(9) Uani d . 1 1 . .
    C C13 0.6507(3) 0.4996(3) 0.8181(3) 0.0873(12) Uani d . 1 1 . .
    H H13 0.6072 0.4525 0.7899 0.105 Uiso calc R 1 1 . .
    C C14 0.6565(4) 0.5118(4) 0.9117(3) 0.1064(17) Uani d . 1 1 . .
    H H14 0.6177 0.4715 0.9460 0.128 Uiso calc R 1 1 . .
    C C15 0.7185(4) 0.5825(5) 0.9541(3) 0.1045(16) Uani d . 1 1 . .
    H H15 0.7215 0.5896 1.0166 0.125 Uiso calc R 1 1 . .
    C C16 0.7759(3) 0.6425(4) 0.9043(2) 0.0876(12) Uani d . 1 1 . .
    H H16 0.8166 0.6915 0.9328 0.105 Uiso calc R 1 1 . .
    C C17 0.7733(3) 0.6302(3) 0.8105(2) 0.0670(9) Uani d . 1 1 . .
    C C18 0.8411(3) 0.6891(3) 0.7556(2) 0.0725(10) Uani d . 1 1 . .
    H H18A 0.8593 0.7507 0.7869 0.087 Uiso calc R 1 1 . .
    H H18B 0.9028 0.6519 0.7496 0.087 Uiso calc R 1 1 . .
    C C19 0.7487(2) 0.6314(2) 0.6215(2) 0.0504(7) Uani d . 1 1 . .
    C C20 0.7366(2) 0.6362(2) 0.52781(19) 0.0488(7) Uani d . 1 1 . .
    C C21 0.5920(2) 0.7966(2) 0.46243(19) 0.0505(7) Uani d . 1 1 . .
    C C22 0.5240(2) 0.8474(2) 0.60503(19) 0.0533(7) Uani d . 1 1 . .
    H H22 0.4599 0.8336 0.5692 0.064 Uiso calc R 1 1 . .
    C C23 0.5303(3) 0.7807(3) 0.6868(2) 0.0775(11) Uani d . 1 1 . .
    H H23A 0.5934 0.7928 0.7234 0.093 Uiso calc R 1 1 . .
    H H23B 0.5295 0.7118 0.6676 0.093 Uiso calc R 1 1 . .
    C C24 0.4415(4) 0.7998(3) 0.7433(3) 0.1050(15) Uani d . 1 1 . .
    H H24A 0.3787 0.7830 0.7081 0.126 Uiso calc R 1 1 . .
    H H24B 0.4478 0.7575 0.7964 0.126 Uiso calc R 1 1 . .
    C C25 0.4383(4) 0.9064(3) 0.7721(3) 0.0954(14) Uani d . 1 1 . .
    H H25A 0.4975 0.9211 0.8131 0.114 Uiso calc R 1 1 . .
    H H25B 0.3788 0.9174 0.8044 0.114 Uiso calc R 1 1 . .
    C C26 0.4355(3) 0.9754(3) 0.6917(3) 0.0875(12) Uani d . 1 1 . .
    H H26A 0.4392 1.0437 0.7127 0.105 Uiso calc R 1 1 . .
    H H26B 0.3719 0.9669 0.6549 0.105 Uiso calc R 1 1 . .
    C C27 0.5232(3) 0.9550(3) 0.6338(3) 0.0753(10) Uani d . 1 1 . .
    H H27A 0.5167 0.9973 0.5806 0.090 Uiso calc R 1 1 . .
    H H27B 0.5868 0.9710 0.6682 0.090 Uiso calc R 1 1 . .
    C C28 0.8642(2) 0.7546(2) 0.4774(2) 0.0519(7) Uani d . 1 1 . .
    C C29 0.9452(2) 0.6895(2) 0.5181(2) 0.0622(8) Uani d . 1 1 . .
    H H29 0.9285 0.6381 0.5560 0.075 Uiso calc R 1 1 . .
    C C30 1.0403(3) 0.7021(3) 0.5023(3) 0.0793(11) Uani d . 1 1 . .
    H H30 1.0556 0.7577 0.4688 0.095 Uiso calc R 1 1 . .
    C C31 1.1257(3) 0.6351(4) 0.5333(3) 0.1114(16) Uani d . 1 1 . .
    H H31A 1.1018 0.5839 0.5711 0.167 Uiso calc R 1 1 . .
    H H31B 1.1778 0.6728 0.5670 0.167 Uiso calc R 1 1 . .
    H H31C 1.1527 0.6054 0.4817 0.167 Uiso calc R 1 1 . .
loop_
    _atom_site_aniso_label
    _atom_site_aniso_U_11
    _atom_site_aniso_U_22
    _atom_site_aniso_U_33
    _atom_site_aniso_U_12
    _atom_site_aniso_U_13
    _atom_site_aniso_U_23
    Cl1 0.0962(8) 0.0717(6) 0.1430(11) -0.0234(5) 0.0050(7) -0.0170(6)
    O1 0.0654(14) 0.0622(13) 0.0484(12) -0.0042(10) -0.0033(10) 0.0042(10)
    O2 0.0611(15) 0.1040(18) 0.0528(13) 0.0172(13) -0.0030(12) -0.0067(12)
    O3 0.0746(16) 0.0604(13) 0.0752(15) -0.0084(11) 0.0224(12) 0.0076(12)
    N1 0.0487(14) 0.0486(13) 0.0488(13) -0.0027(11) 0.0070(11) 0.0074(11)
    N2 0.0509(15) 0.0712(16) 0.0511(15) 0.0036(12) 0.0063(12) -0.0106(12)
    C1 0.0565(18) 0.0570(17) 0.0444(16) 0.0068(14) 0.0072(14) 0.0064(13)
    C2 0.0571(19) 0.074(2) 0.0464(17) 0.0115(16) 0.0094(15) -0.0041(15)
    C3 0.088(3) 0.092(3) 0.0493(19) 0.023(2) 0.0087(18) -0.0014(19)
    C4 0.102(3) 0.125(4) 0.054(2) 0.020(3) 0.002(2) -0.019(2)
    C5 0.089(3) 0.119(4) 0.072(3) 0.011(3) 0.001(2) -0.041(3)
    C6 0.074(2) 0.081(2) 0.075(3) 0.0063(19) 0.003(2) -0.023(2)
    C7 0.0512(18) 0.072(2) 0.0546(18) 0.0052(15) 0.0040(15) -0.0145(16)
    C8 0.0501(18) 0.0527(16) 0.0602(19) 0.0050(14) 0.0056(15) -0.0017(14)
    C9 0.058(2) 0.0506(17) 0.084(3) -0.0041(14) 0.0056(18) -0.0002(17)
    C10 0.063(2) 0.0535(18) 0.087(3) -0.0015(15) 0.0115(19) 0.0172(18)
    C11 0.0567(19) 0.0575(18) 0.064(2) 0.0049(15) 0.0082(16) 0.0153(16)
    C12 0.061(2) 0.075(2) 0.061(2) 0.0131(17) 0.0134(17) 0.0249(17)
    C13 0.084(3) 0.097(3) 0.085(3) 0.009(2) 0.028(2) 0.034(2)
    C14 0.096(4) 0.138(4) 0.092(3) 0.022(3) 0.044(3) 0.053(3)
    C15 0.088(3) 0.160(5) 0.069(3) 0.031(3) 0.028(3) 0.035(3)
    C16 0.073(3) 0.130(3) 0.060(2) 0.021(2) 0.0050(19) 0.014(2)
    C17 0.059(2) 0.088(2) 0.0541(19) 0.0130(19) 0.0061(16) 0.0145(18)
    C18 0.068(2) 0.099(3) 0.0489(19) -0.0030(19) -0.0044(16) 0.0071(18)
    C19 0.0463(17) 0.0498(16) 0.0552(18) 0.0016(13) 0.0042(14) 0.0070(14)
    C20 0.0494(17) 0.0472(15) 0.0502(17) 0.0017(13) 0.0074(13) 0.0045(13)
    C21 0.058(2) 0.0492(16) 0.0444(16) 0.0078(14) 0.0065(15) 0.0014(13)
    C22 0.0527(18) 0.0602(17) 0.0476(16) 0.0029(14) 0.0087(14) -0.0040(14)
    C23 0.098(3) 0.070(2) 0.067(2) 0.006(2) 0.024(2) 0.0056(18)
    C24 0.132(4) 0.099(3) 0.093(3) 0.006(3) 0.059(3) 0.014(2)
    C25 0.104(3) 0.117(3) 0.070(2) 0.009(3) 0.039(2) -0.012(2)
    C26 0.094(3) 0.080(2) 0.092(3) 0.016(2) 0.030(2) -0.017(2)
    C27 0.091(3) 0.060(2) 0.079(2) 0.0059(18) 0.031(2) -0.0018(17)
    C28 0.0542(18) 0.0525(16) 0.0506(17) -0.0058(14) 0.0136(14) -0.0058(14)
    C29 0.0525(19) 0.069(2) 0.066(2) -0.0002(15) 0.0118(16) 0.0002(16)
    C30 0.056(2) 0.099(3) 0.084(3) -0.0011(19) 0.0132(19) -0.001(2)
    C31 0.059(3) 0.141(4) 0.134(4) 0.021(3) 0.007(3) 0.000(3)
_geom_special_details
;
All e.s.d.'s (except the e.s.d. in the dihedral angle between two l.s. planes)
are estimated using the full covariance matrix. The cell e.s.d.'s are taken
into account individually in the estimation of e.s.d.'s in distances, angles
and torsion angles; correlations between e.s.d.'s in cell parameters are only
used when they are defined by crystal symmetry. An approximate (isotropic)
treatment of cell e.s.d.'s is used for estimating e.s.d.'s involving l.s.
planes.
;
loop_
    _geom_bond_atom_site_label_1
    _geom_bond_atom_site_label_2
    _geom_bond_site_symmetry_2
    _geom_bond_distance
    _geom_bond_publ_flag
    Cl1 C9 . 1.713(3) ?
    O1 C19 . 1.373(3) ?
    O1 C18 . 1.448(4) ?
    O2 C21 . 1.211(4) ?
    O3 C28 . 1.225(3) ?
    N1 C28 . 1.374(4) ?
    N1 C20 . 1.434(3) ?
    N1 C1 . 1.460(4) ?
    N2 C21 . 1.332(4) ?
    N2 C22 . 1.465(3) ?
    N2 H2 . 0.8600 ?
    C1 C2 . 1.513(4) ?
    C1 C21 . 1.535(4) ?
    C1 H1 . 0.9800 ?
    C2 C3 . 1.382(4) ?
    C2 C7 . 1.407(4) ?
    C3 C4 . 1.381(5) ?
    C3 H3 . 0.9300 ?
    C4 C5 . 1.363(6) ?
    C4 H4 . 0.9300 ?
    C5 C6 . 1.378(6) ?
    C5 H5 . 0.9300 ?
    C6 C7 . 1.396(4) ?
    C6 H6 . 0.9300 ?
    C7 C8 . 1.478(4) ?
    C8 C20 . 1.401(4) ?
    C8 C9 . 1.413(4) ?
    C9 C10 . 1.364(5) ?
    C10 C11 . 1.399(5) ?
    C10 H10 . 0.9300 ?
    C11 C19 . 1.397(4) ?
    C11 C12 . 1.474(5) ?
    C12 C17 . 1.384(5) ?
    C12 C13 . 1.398(5) ?
    C13 C14 . 1.392(6) ?
    C13 H13 . 0.9300 ?
    C14 C15 . 1.373(7) ?
    C14 H14 . 0.9300 ?
    C15 C16 . 1.370(6) ?
    C15 H15 . 0.9300 ?
    C16 C17 . 1.397(5) ?
    C16 H16 . 0.9300 ?
    C17 C18 . 1.492(5) ?
    C18 H18A . 0.9700 ?
    C18 H18B . 0.9700 ?
    C19 C20 . 1.387(4) ?
    C22 C23 . 1.506(4) ?
    C22 C27 . 1.510(4) ?
    C22 H22 . 0.9800 ?
    C23 C24 . 1.525(5) ?
    C23 H23A . 0.9700 ?
    C23 H23B . 0.9700 ?
    C24 C25 . 1.498(6) ?
    C24 H24A . 0.9700 ?
    C24 H24B . 0.9700 ?
    C25 C26 . 1.510(5) ?
    C25 H25A . 0.9700 ?
    C25 H25B . 0.9700 ?
    C26 C27 . 1.530(5) ?
    C26 H26A . 0.9700 ?
    C26 H26B . 0.9700 ?
    C27 H27A . 0.9700 ?
    C27 H27B . 0.9700 ?
    C28 C29 . 1.473(4) ?
    C29 C30 . 1.315(4) ?
    C29 H29 . 0.9300 ?
    C30 C31 . 1.488(6) ?
    C30 H30 . 0.9300 ?
    C31 H31A . 0.9600 ?
    C31 H31B . 0.9600 ?
    C31 H31C . 0.9600 ?
loop_
    _geom_angle_atom_site_label_1
    _geom_angle_atom_site_label_2
    _geom_angle_atom_site_label_3
    _geom_angle_site_symmetry_1
    _geom_angle_site_symmetry_3
    _geom_angle
    _geom_angle_publ_flag
    C19 O1 C18 . . 114.5(2) ?
    C28 N1 C20 . . 124.6(2) ?
    C28 N1 C1 . . 119.7(2) ?
    C20 N1 C1 . . 112.5(2) ?
    C21 N2 C22 . . 123.9(3) ?
    C21 N2 H2 . . 118.1 ?
    C22 N2 H2 . . 118.1 ?
    N1 C1 C2 . . 108.3(2) ?
    N1 C1 C21 . . 112.6(2) ?
    C2 C1 C21 . . 112.0(3) ?
    N1 C1 H1 . . 107.9 ?
    C2 C1 H1 . . 107.9 ?
    C21 C1 H1 . . 107.9 ?
    C3 C2 C7 . . 120.1(3) ?
    C3 C2 C1 . . 121.7(3) ?
    C7 C2 C1 . . 118.2(3) ?
    C4 C3 C2 . . 120.5(4) ?
    C4 C3 H3 . . 119.8 ?
    C2 C3 H3 . . 119.8 ?
    C5 C4 C3 . . 119.9(4) ?
    C5 C4 H4 . . 120.1 ?
    C3 C4 H4 . . 120.1 ?
    C4 C5 C6 . . 120.7(4) ?
    C4 C5 H5 . . 119.7 ?
    C6 C5 H5 . . 119.7 ?
    C5 C6 C7 . . 120.8(4) ?
    C5 C6 H6 . . 119.6 ?
    C7 C6 H6 . . 119.6 ?
    C6 C7 C2 . . 117.9(3) ?
    C6 C7 C8 . . 124.8(3) ?
    C2 C7 C8 . . 117.3(3) ?
    C20 C8 C9 . . 115.6(3) ?
    C20 C8 C7 . . 117.7(3) ?
    C9 C8 C7 . . 126.5(3) ?
    C10 C9 C8 . . 121.8(3) ?
    C10 C9 Cl1 . . 115.7(3) ?
    C8 C9 Cl1 . . 122.4(3) ?
    C9 C10 C11 . . 122.5(3) ?
    C9 C10 H10 . . 118.8 ?
    C11 C10 H10 . . 118.8 ?
    C19 C11 C10 . . 116.5(3) ?
    C19 C11 C12 . . 118.2(3) ?
    C10 C11 C12 . . 124.9(3) ?
    C17 C12 C13 . . 119.6(3) ?
    C17 C12 C11 . . 117.6(3) ?
    C13 C12 C11 . . 122.8(4) ?
    C14 C13 C12 . . 119.0(5) ?
    C14 C13 H13 . . 120.5 ?
    C12 C13 H13 . . 120.5 ?
    C15 C14 C13 . . 121.1(4) ?
    C15 C14 H14 . . 119.4 ?
    C13 C14 H14 . . 119.4 ?
    C16 C15 C14 . . 120.0(4) ?
    C16 C15 H15 . . 120.0 ?
    C14 C15 H15 . . 120.0 ?
    C15 C16 C17 . . 120.1(5) ?
    C15 C16 H16 . . 120.0 ?
    C17 C16 H16 . . 120.0 ?
    C12 C17 C16 . . 120.2(3) ?
    C12 C17 C18 . . 118.6(3) ?
    C16 C17 C18 . . 121.1(4) ?
    O1 C18 C17 . . 111.9(3) ?
    O1 C18 H18A . . 109.2 ?
    C17 C18 H18A . . 109.2 ?
    O1 C18 H18B . . 109.2 ?
    C17 C18 H18B . . 109.2 ?
    H18A C18 H18B . . 107.9 ?
    O1 C19 C20 . . 117.1(2) ?
    O1 C19 C11 . . 121.6(3) ?
    C20 C19 C11 . . 121.0(3) ?
    C19 C20 C8 . . 122.5(3) ?
    C19 C20 N1 . . 119.3(3) ?
    C8 C20 N1 . . 117.6(3) ?
    O2 C21 N2 . . 124.0(3) ?
    O2 C21 C1 . . 119.2(3) ?
    N2 C21 C1 . . 116.8(3) ?
    N2 C22 C23 . . 110.6(3) ?
    N2 C22 C27 . . 112.2(3) ?
    C23 C22 C27 . . 110.2(3) ?
    N2 C22 H22 . . 107.9 ?
    C23 C22 H22 . . 107.9 ?
    C27 C22 H22 . . 107.9 ?
    C22 C23 C24 . . 110.6(3) ?
    C22 C23 H23A . . 109.5 ?
    C24 C23 H23A . . 109.5 ?
    C22 C23 H23B . . 109.5 ?
    C24 C23 H23B . . 109.5 ?
    H23A C23 H23B . . 108.1 ?
    C25 C24 C23 . . 111.2(4) ?
    C25 C24 H24A . . 109.4 ?
    C23 C24 H24A . . 109.4 ?
    C25 C24 H24B . . 109.4 ?
    C23 C24 H24B . . 109.4 ?
    H24A C24 H24B . . 108.0 ?
    C24 C25 C26 . . 111.2(3) ?
    C24 C25 H25A . . 109.4 ?
    C26 C25 H25A . . 109.4 ?
    C24 C25 H25B . . 109.4 ?
    C26 C25 H25B . . 109.4 ?
    H25A C25 H25B . . 108.0 ?
    C25 C26 C27 . . 111.5(3) ?
    C25 C26 H26A . . 109.3 ?
    C27 C26 H26A . . 109.3 ?
    C25 C26 H26B . . 109.3 ?
    C27 C26 H26B . . 109.3 ?
    H26A C26 H26B . . 108.0 ?
    C22 C27 C26 . . 110.8(3) ?
    C22 C27 H27A . . 109.5 ?
    C26 C27 H27A . . 109.5 ?
    C22 C27 H27B . . 109.5 ?
    C26 C27 H27B . . 109.5 ?
    H27A C27 H27B . . 108.1 ?
    O3 C28 N1 . . 119.9(3) ?
    O3 C28 C29 . . 122.4(3) ?
    N1 C28 C29 . . 117.6(3) ?
    C30 C29 C28 . . 121.8(3) ?
    C30 C29 H29 . . 119.1 ?
    C28 C29 H29 . . 119.1 ?
    C29 C30 C31 . . 125.7(4) ?
    C29 C30 H30 . . 117.1 ?
    C31 C30 H30 . . 117.1 ?
    C30 C31 H31A . . 109.5 ?
    C30 C31 H31B . . 109.5 ?
    H31A C31 H31B . . 109.5 ?
    C30 C31 H31C . . 109.5 ?
    H31A C31 H31C . . 109.5 ?
    H31B C31 H31C . . 109.5 ?
loop_
    _geom_torsion_atom_site_label_1
    _geom_torsion_atom_site_label_2
    _geom_torsion_atom_site_label_3
    _geom_torsion_atom_site_label_4
    _geom_torsion_site_symmetry_1
    _geom_torsion_site_symmetry_2
    _geom_torsion_site_symmetry_3
    _geom_torsion_site_symmetry_4
    _geom_torsion
    _geom_torsion_publ_flag
    C28 N1 C1 C2 . . . . 101.4(3) ?
    C20 N1 C1 C2 . . . . -59.1(3) ?
    C28 N1 C1 C21 . . . . -134.2(3) ?
    C20 N1 C1 C21 . . . . 65.2(3) ?
    N1 C1 C2 C3 . . . . -143.1(3) ?
    C21 C1 C2 C3 . . . . 92.2(4) ?
    N1 C1 C2 C7 . . . . 34.5(4) ?
    C21 C1 C2 C7 . . . . -90.3(3) ?
    C7 C2 C3 C4 . . . . -1.4(5) ?
    C1 C2 C3 C4 . . . . 176.1(3) ?
    C2 C3 C4 C5 . . . . -2.2(6) ?
    C3 C4 C5 C6 . . . . 2.9(7) ?
    C4 C5 C6 C7 . . . . 0.0(6) ?
    C5 C6 C7 C2 . . . . -3.5(5) ?
    C5 C6 C7 C8 . . . . 176.0(3) ?
    C3 C2 C7 C6 . . . . 4.2(5) ?
    C1 C2 C7 C6 . . . . -173.4(3) ?
    C3 C2 C7 C8 . . . . -175.3(3) ?
    C1 C2 C7 C8 . . . . 7.1(4) ?
    C6 C7 C8 C20 . . . . 153.5(3) ?
    C2 C7 C8 C20 . . . . -27.0(4) ?
    C6 C7 C8 C9 . . . . -31.8(5) ?
    C2 C7 C8 C9 . . . . 147.6(3) ?
    C20 C8 C9 C10 . . . . 1.9(5) ?
    C7 C8 C9 C10 . . . . -172.9(3) ?
    C20 C8 C9 Cl1 . . . . 178.5(2) ?
    C7 C8 C9 Cl1 . . . . 3.8(5) ?
    C8 C9 C10 C11 . . . . 0.2(5) ?
    Cl1 C9 C10 C11 . . . . -176.7(3) ?
    C9 C10 C11 C19 . . . . -2.2(5) ?
    C9 C10 C11 C12 . . . . 170.6(3) ?
    C19 C11 C12 C17 . . . . -15.1(4) ?
    C10 C11 C12 C17 . . . . 172.2(3) ?
    C19 C11 C12 C13 . . . . 162.3(3) ?
    C10 C11 C12 C13 . . . . -10.3(5) ?
    C17 C12 C13 C14 . . . . -1.6(6) ?
    C11 C12 C13 C14 . . . . -178.9(3) ?
    C12 C13 C14 C15 . . . . 1.5(7) ?
    C13 C14 C15 C16 . . . . 0.1(7) ?
    C14 C15 C16 C17 . . . . -1.6(7) ?
    C13 C12 C17 C16 . . . . 0.1(5) ?
    C11 C12 C17 C16 . . . . 177.6(3) ?
    C13 C12 C17 C18 . . . . 176.9(3) ?
    C11 C12 C17 C18 . . . . -5.6(5) ?
    C15 C16 C17 C12 . . . . 1.5(6) ?
    C15 C16 C17 C18 . . . . -175.2(4) ?
    C19 O1 C18 C17 . . . . -48.5(4) ?
    C12 C17 C18 O1 . . . . 36.9(4) ?
    C16 C17 C18 O1 . . . . -146.4(3) ?
    C18 O1 C19 C20 . . . . -155.8(3) ?
    C18 O1 C19 C11 . . . . 30.0(4) ?
    C10 C11 C19 O1 . . . . 176.0(3) ?
    C12 C11 C19 O1 . . . . 2.7(4) ?
    C10 C11 C19 C20 . . . . 2.1(4) ?
    C12 C11 C19 C20 . . . . -171.2(3) ?
    O1 C19 C20 C8 . . . . -174.1(3) ?
    C11 C19 C20 C8 . . . . 0.1(4) ?
    O1 C19 C20 N1 . . . . -3.0(4) ?
    C11 C19 C20 N1 . . . . 171.1(3) ?
    C9 C8 C20 C19 . . . . -2.0(4) ?
    C7 C8 C20 C19 . . . . 173.2(3) ?
    C9 C8 C20 N1 . . . . -173.3(3) ?
    C7 C8 C20 N1 . . . . 2.0(4) ?
    C28 N1 C20 C19 . . . . 71.5(4) ?
    C1 N1 C20 C19 . . . . -129.1(3) ?
    C28 N1 C20 C8 . . . . -117.0(3) ?
    C1 N1 C20 C8 . . . . 42.4(3) ?
    C22 N2 C21 O2 . . . . 10.9(5) ?
    C22 N2 C21 C1 . . . . -171.1(3) ?
    N1 C1 C21 O2 . . . . -156.4(3) ?
    C2 C1 C21 O2 . . . . -34.0(4) ?
    N1 C1 C21 N2 . . . . 25.5(4) ?
    C2 C1 C21 N2 . . . . 147.8(3) ?
    C21 N2 C22 C23 . . . . 120.5(3) ?
    C21 N2 C22 C27 . . . . -116.1(3) ?
    N2 C22 C23 C24 . . . . -177.2(3) ?
    C27 C22 C23 C24 . . . . 58.2(4) ?
    C22 C23 C24 C25 . . . . -57.6(5) ?
    C23 C24 C25 C26 . . . . 55.3(6) ?
    C24 C25 C26 C27 . . . . -54.3(5) ?
    N2 C22 C27 C26 . . . . 179.2(3) ?
    C23 C22 C27 C26 . . . . -57.0(4) ?
    C25 C26 C27 C22 . . . . 55.2(5) ?
    C20 N1 C28 O3 . . . . 178.4(3) ?
    C1 N1 C28 O3 . . . . 20.4(4) ?
    C20 N1 C28 C29 . . . . 1.5(4) ?
    C1 N1 C28 C29 . . . . -156.5(3) ?
    O3 C28 C29 C30 . . . . -9.2(5) ?
    N1 C28 C29 C30 . . . . 167.6(3) ?
    C28 C29 C30 C31 . . . . -174.1(4) ?
loop_
    _geom_hbond_atom_site_label_D
    _geom_hbond_atom_site_label_H
    _geom_hbond_atom_site_label_A
    _geom_hbond_site_symmetry_A
    _geom_hbond_distance_DH
    _geom_hbond_distance_HA
    _geom_hbond_distance_DA
    _geom_hbond_angle_DHA
    N2 H2 N1 . 0.86 2.41 2.758(3) 105
    C23 H23B Cl1 3_666 0.97 2.74 3.473(4) 133
    C14 H14 O3 2_646 0.93 2.58 3.391(5) 146
_iucr_refine_instructions_details
;
TITL yn-29b in P 21/n
CELL  0.71073  13.2616  13.4515  14.8338   90.000   95.067   90.000
ZERR     4.00   0.0008   0.0007   0.0009    0.000    0.002    0.000
LATT   1
SYMM  1/2 - X, 1/2 + Y, 1/2 - Z
SFAC  C    H    CL   N    O
UNIT  124  116  4    8    12
MERG   2
OMIT    -3.00  51.00
FMAP   2
PLAN   10
SIZE     0.20   0.32   0.35
ACTA
BOND   $H
CONF
L.S.  15
TEMP    23.00
WGHT    0.095000    1.262200
EXTI    0.013001
FVAR       0.96504
MOLE    1
CL1   3    0.579202    0.387564    0.470284    11.00000    0.09622    0.07175 =
         0.14297   -0.01701    0.00505   -0.02343
O1    5    0.793083    0.711617    0.666449    11.00000    0.06542    0.06215 =
         0.04845    0.00416   -0.00326   -0.00422
O2    5    0.510889    0.798498    0.418109    11.00000    0.06106    0.10400 =
         0.05275   -0.00668   -0.00297    0.01716
O3    5    0.881866    0.830635    0.436103    11.00000    0.07463    0.06045 =
         0.07520    0.00764    0.02236   -0.00844
N1    4    0.765832    0.724877    0.483174    11.00000    0.04868    0.04863 =
         0.04881    0.00742    0.00696   -0.00266
N2    4    0.606388    0.825657    0.548417    11.00000    0.05086    0.07121 =
         0.05110   -0.01058    0.00628    0.00360
AFIX  43
H2    2    0.667607    0.832017    0.572114    11.00000   -1.20000
AFIX   0
C1    1    0.686040    0.762000    0.417690    11.00000    0.05655    0.05695 =
         0.04439    0.00638    0.00722    0.00678
AFIX  13
H1    2    0.712977    0.819244    0.386733    11.00000   -1.20000
AFIX   0
C2    1    0.660904    0.681690    0.347896    11.00000    0.05708    0.07411 =
         0.04637   -0.00407    0.00942    0.01146
C3    1    0.636932    0.704092    0.257653    11.00000    0.08807    0.09228 =
         0.04930   -0.00136    0.00866    0.02323
AFIX  43
H3    2    0.632010    0.770148    0.239285    11.00000   -1.20000
AFIX   0
C4    1    0.620222    0.629067    0.194511    11.00000    0.10182    0.12540 =
         0.05407   -0.01941    0.00221    0.02048
AFIX  43
H4    2    0.601844    0.644597    0.134200    11.00000   -1.20000
AFIX   0
C5    1    0.630716    0.532238    0.220756    11.00000    0.08933    0.11949 =
         0.07213   -0.04092    0.00076    0.01053
AFIX  43
H5    2    0.622438    0.482022    0.177644    11.00000   -1.20000
AFIX   0
C6    1    0.653460    0.507978    0.310490    11.00000    0.07432    0.08092 =
         0.07506   -0.02345    0.00250    0.00629
AFIX  43
H6    2    0.660345    0.441545    0.327277    11.00000   -1.20000
AFIX   0
C7    1    0.666289    0.581968    0.376506    11.00000    0.05118    0.07193 =
         0.05464   -0.01451    0.00400    0.00517
C8    1    0.684349    0.563401    0.474839    11.00000    0.05008    0.05267 =
         0.06019   -0.00169    0.00564    0.00499
C9    1    0.647337    0.482543    0.522968    11.00000    0.05771    0.05056 =
         0.08391   -0.00024    0.00558   -0.00406
C10   1    0.659403    0.477860    0.615129    11.00000    0.06281    0.05347 =
         0.08704    0.01723    0.01150   -0.00155
AFIX  43
H10   2    0.633936    0.423054    0.643881    11.00000   -1.20000
AFIX   0
C11   1    0.708645    0.552387    0.668051    11.00000    0.05669    0.05748 =
         0.06354    0.01528    0.00824    0.00490
C12   1    0.711042    0.558997    0.767393    11.00000    0.06085    0.07499 =
         0.06135    0.02491    0.01340    0.01311
C13   1    0.650662    0.499575    0.818141    11.00000    0.08377    0.09656 =
         0.08524    0.03449    0.02776    0.00930
AFIX  43
H13   2    0.607249    0.452542    0.789872    11.00000   -1.20000
AFIX   0
C14   1    0.656481    0.511849    0.911667    11.00000    0.09558    0.13804 =
         0.09202    0.05343    0.04427    0.02237
AFIX  43
H14   2    0.617682    0.471480    0.945976    11.00000   -1.20000
AFIX   0
C15   1    0.718483    0.582493    0.954095    11.00000    0.08803    0.16027 =
         0.06879    0.03482    0.02792    0.03144
AFIX  43
H15   2    0.721522    0.589629    1.016636    11.00000   -1.20000
AFIX   0
C16   1    0.775900    0.642497    0.904251    11.00000    0.07254    0.13019 =
         0.06004    0.01357    0.00495    0.02110
AFIX  43
H16   2    0.816640    0.691459    0.932827    11.00000   -1.20000
AFIX   0
C17   1    0.773320    0.630217    0.810529    11.00000    0.05860    0.08834 =
         0.05412    0.01452    0.00606    0.01297
C18   1    0.841050    0.689141    0.755635    11.00000    0.06795    0.09895 =
         0.04894    0.00714   -0.00440   -0.00296
AFIX  23
H18A  2    0.859311    0.750749    0.786917    11.00000   -1.20000
H18B  2    0.902756    0.651945    0.749612    11.00000   -1.20000
AFIX   0
C19   1    0.748677    0.631419    0.621540    11.00000    0.04631    0.04978 =
         0.05520    0.00703    0.00420    0.00159
C20   1    0.736619    0.636236    0.527811    11.00000    0.04941    0.04723 =
         0.05025    0.00447    0.00736    0.00169
C21   1    0.592049    0.796609    0.462427    11.00000    0.05842    0.04922 =
         0.04435    0.00144    0.00650    0.00776
C22   1    0.524037    0.847419    0.605026    11.00000    0.05266    0.06024 =
         0.04763   -0.00403    0.00869    0.00292
AFIX  13
H22   2    0.459879    0.833640    0.569233    11.00000   -1.20000
AFIX   0
C23   1    0.530263    0.780720    0.686846    11.00000    0.09828    0.06984 =
         0.06728    0.00562    0.02352    0.00589
AFIX  23
H23A  2    0.593372    0.792794    0.723416    11.00000   -1.20000
H23B  2    0.529516    0.711782    0.667617    11.00000   -1.20000
AFIX   0
C24   1    0.441514    0.799828    0.743303    11.00000    0.13174    0.09943 =
         0.09263    0.01399    0.05918    0.00581
AFIX  23
H24A  2    0.378718    0.783034    0.708064    11.00000   -1.20000
H24B  2    0.447796    0.757502    0.796445    11.00000   -1.20000
AFIX   0
C25   1    0.438312    0.906403    0.772148    11.00000    0.10436    0.11738 =
         0.06992   -0.01205    0.03856    0.00939
AFIX  23
H25A  2    0.497544    0.921085    0.813109    11.00000   -1.20000
H25B  2    0.378787    0.917418    0.804412    11.00000   -1.20000
AFIX   0
C26   1    0.435523    0.975408    0.691661    11.00000    0.09424    0.08045 =
         0.09156   -0.01693    0.02971    0.01610
AFIX  23
H26A  2    0.439186    1.043703    0.712686    11.00000   -1.20000
H26B  2    0.371880    0.966913    0.654940    11.00000   -1.20000
AFIX   0
C27   1    0.523246    0.955048    0.633807    11.00000    0.09089    0.06039 =
         0.07885   -0.00178    0.03089    0.00595
AFIX  23
H27A  2    0.516678    0.997257    0.580594    11.00000   -1.20000
H27B  2    0.586797    0.971004    0.668215    11.00000   -1.20000
AFIX   0
C28   1    0.864165    0.754646    0.477410    11.00000    0.05425    0.05255 =
         0.05058   -0.00576    0.01364   -0.00584
C29   1    0.945170    0.689532    0.518110    11.00000    0.05250    0.06935 =
         0.06587    0.00021    0.01178   -0.00020
AFIX  43
H29   2    0.928524    0.638136    0.556022    11.00000   -1.20000
AFIX   0
C30   1    1.040340    0.702094    0.502301    11.00000    0.05571    0.09930 =
         0.08411   -0.00115    0.01319   -0.00114
AFIX  43
H30   2    1.055612    0.757718    0.468845    11.00000   -1.20000
AFIX   0
C31   1    1.125748    0.635091    0.533262    11.00000    0.05899    0.14088 =
         0.13399   -0.00011    0.00711    0.02074
AFIX 137
H31A  2    1.101836    0.583887    0.571109    11.00000   -1.50000
H31B  2    1.177758    0.672761    0.566971    11.00000   -1.50000
H31C  2    1.152750    0.605399    0.481681    11.00000   -1.50000
HKLF    4
REM  yn-29b in P 21/n
REM R1 =  0.0556 for   2797 Fo > 4sig(Fo)  and  0.1085 for all   4884 data
REM    336 parameters refined using      0 restraints
END
WGHT      0.0919      0.6727
REM Highest difference peak  0.221,  deepest hole -0.440,  1-sigma level  0.057
Q1    1   0.5140  0.7421  0.4674  11.00000  0.05    0.22
Q2    1   0.6998  0.5024  0.6403  11.00000  0.05    0.22
Q3    1   0.6569  0.4572  0.4640  11.00000  0.05    0.21
;
data_global
_journal_date_recd_electronic     2012-01-06
_journal_date_accepted     2012-02-10
_journal_name_full     'Acta Crystallographica, Section E'
_journal_year     2012
_journal_volume     68
_journal_issue      3
_journal_page_first     o748
_journal_page_last     o748
_journal_paper_category     QO
_journal_paper_doi     10.1107/S1600536812005946
_journal_coeditor_code     GK2448
_publ_contact_author_name     'Jin-Long Wu'
_publ_contact_author_address
;
Laboratory of Asymmetric Catalysis and Synthesis
Department of Chemistry
Zhejiang University
Hangzhou, Zhejiang 310027
People's Republic of China
;
_publ_contact_author_email     'wyz@zju.edu.cn'
_publ_contact_author_fax     '+86-571-87953128'
_publ_contact_author_phone     '+86-571-87953128'
_publ_section_title
;\
<i>rac</i>-7-[(2<i>E</i>)-But-2-enoyl]-13-chloro-<i>N</i>-cyclohexyl-\
7,8-dihydro-5<i>H</i>-isochromeno[4,3-<i>c</i>]phenanthridine-8-carboxamide
;
loop_
    _publ_author_name
    _publ_author_address
    'Ye, Ning'
;
Laboratory of Asymmetric Catalysis and Synthesis
Department of Chemistry
Zhejiang University
Hangzhou, Zhejiang 310027
People's Republic of China
;
    'Wu, Jin-Long'
;
Laboratory of Asymmetric Catalysis and Synthesis
Department of Chemistry
Zhejiang University
Hangzhou, Zhejiang 310027
People's Republic of China
;
