# Supplementary material for: rac-7-[(2E)-But-2-eno­yl]-13-chloro-N-cyclo­hexyl-7,8-dihydro-5H-isochromeno[4,3-c]phenanthridine-8-carboxamide
Source: Acta Crystallogr Sect E Struct Rep Online. 2012 Feb 17;68(Pt 3):o748. doi: 10.1107/S1600536812005946 (PMC3295516; doi:10.1107/S1600536812005946)
Supplement: Supplementary file 2 [file e-68-0o748-Isup2.hkl]

#
# h,k,l, Fc-squared, Fo-squared, sigma(Fo-squared) and status flag
#
data_I
_shelx_title ' yn-29b in P 21/n'
_shelx_refln_list_code          4
_shelx_F_calc_maximum      213.44
_exptl_crystal_F_000      1080.00
_reflns_d_resolution_high  0.8255
 
loop_
 _symmetry_equiv_pos_as_xyz
 'x, y, z'
 '-x+1/2, y+1/2, -z+1/2'
 '-x, -y, -z'
 'x-1/2, -y-1/2, z-1/2'
 
_cell_length_a    13.2616
_cell_length_b    13.4515
_cell_length_c    14.8338
_cell_angle_alpha  90.000
_cell_angle_beta   95.067
_cell_angle_gamma  90.000
 
_shelx_F_squared_multiplier     1.000
 
loop_
 _refln_index_h
 _refln_index_k
 _refln_index_l
 _refln_F_squared_calc
 _refln_F_squared_meas
 _refln_F_squared_sigma
 _refln_observed_status
   2   0   0     3301.92     3526.68     53.41 o
   4   0   0     4839.89     4314.20     84.38 o
   6   0   0       21.09       53.62      8.62 o
   8   0   0      265.14      255.87     16.13 o
  10   0   0      294.57      320.61     31.29 o
  12   0   0        1.24        3.34     11.09 o
  14   0   0       14.99       11.40      7.74 o
  16   0   0       13.54       23.21     16.27 o
   2   1   0      288.98      301.53      7.31 o
   3   1   0    45558.74    59531.47    861.92 o
   4   1   0      353.79      334.41      8.97 o
   5   1   0        2.02       -3.09      3.62 o
   6   1   0       48.74       47.56     10.73 o
   7   1   0      544.90      559.18     14.18 o
   8   1   0     1107.38     1152.03     22.99 o
   9   1   0      179.24      186.88     16.19 o
  10   1   0       76.93       96.07     16.89 o
  11   1   0        1.27       -4.34      7.71 o
  12   1   0      575.46      590.59     19.30 o
  13   1   0      110.10      147.89     12.15 o
  14   1   0       15.02        8.79      6.03 o
  15   1   0        0.82        7.59      6.95 o
   0   2   0     3134.35     2787.40     34.03 o
   1   2   0    20207.85    22251.83    153.90 o
   2   2   0     2403.38     2211.66     19.27 o
   3   2   0    29086.49    33188.21    372.46 o
   4   2   0     2400.55     2497.97     28.13 o
   5   2   0      375.19      462.17     12.05 o
   6   2   0      829.87      773.73     15.12 o
   7   2   0       80.21       85.30      5.99 o
   8   2   0      279.35      291.72     11.73 o
   9   2   0       35.20       45.82      9.10 o
  10   2   0      113.31      136.55     11.57 o
  11   2   0      309.10      324.37     13.51 o
  12   2   0       31.42       39.72      7.50 o
  13   2   0       58.72       82.73     10.07 o
  14   2   0       48.00       22.90     16.28 o
  15   2   0        5.61        6.95      6.13 o
   1   3   0    15901.95    16658.39    119.18 o
   2   3   0       62.51       98.71      3.08 o
   3   3   0     5447.40     5445.11     53.84 o
   4   3   0    10458.87    10329.39    107.92 o
   5   3   0     4504.48     4495.77     49.55 o
   6   3   0      120.25      133.66      6.73 o
   7   3   0       80.09       78.93     10.61 o
   8   3   0       30.78       38.70      5.17 o
   9   3   0        1.39        7.27      6.22 o
  10   3   0      499.93      569.32     19.53 o
  11   3   0       99.67      112.11     11.25 o
  12   3   0        8.08        2.24      5.47 o
  13   3   0        0.86        1.05      4.11 o
  14   3   0       12.87        9.64      7.05 o
  15   3   0        4.23        0.58      6.49 o
   0   4   0      786.02     1022.32     26.96 o
   1   4   0      438.44      470.25      5.55 o
   2   4   0        1.83       12.67      1.79 o
   3   4   0      340.35      360.25      4.94 o
   4   4   0      869.37      823.13     12.39 o
   5   4   0       20.36       23.51      5.52 o
   6   4   0     6545.58     6856.88     80.30 o
   7   4   0        6.46        4.79      4.74 o
   8   4   0       75.39       93.21      6.88 o
   9   4   0       71.64       92.69      6.82 o
  10   4   0      100.70       95.16     15.33 o
  11   4   0      613.72      667.07     15.90 o
  12   4   0       24.00       48.62      8.86 o
  13   4   0       38.98       32.81     12.97 o
  14   4   0       34.22        9.55      7.74 o
  15   4   0        1.90        7.03      7.42 o
   1   5   0     6942.39     6318.06     60.94 o
   2   5   0      228.12      184.94      3.73 o
   3   5   0     3264.57     3308.53     51.70 o
   4   5   0      336.60      422.49      6.19 o
   5   5   0      434.93      506.93      7.36 o
   6   5   0     1255.77     1228.19     18.87 o
   7   5   0     4044.98     4214.60     52.68 o
   8   5   0      185.82      176.00     16.09 o
   9   5   0       79.31       75.85      7.44 o
  10   5   0      105.57      129.17      7.67 o
  11   5   0      114.72      135.94      9.71 o
  12   5   0       53.86       70.52      6.96 o
  13   5   0        2.67       -4.94      5.78 o
  14   5   0        7.59       -1.79      4.20 o
  15   5   0        3.61       -9.32      8.99 o
   0   6   0     1827.88     1877.76     43.65 o
   1   6   0      773.01      676.20      9.89 o
   2   6   0      314.52      298.06      3.98 o
   3   6   0      213.69      170.74      4.56 o
   4   6   0     1711.06     1739.86     15.13 o
   5   6   0      210.32      217.97      5.89 o
   6   6   0      203.29      216.35      4.76 o
   7   6   0      150.36      181.11      6.15 o
   8   6   0      611.80      619.85     14.69 o
   9   6   0      637.84      678.06     16.28 o
  10   6   0      115.44      140.09     10.31 o
  11   6   0        0.68        0.09      3.51 o
  12   6   0        0.59        2.82      5.00 o
  13   6   0      115.14      112.27     28.37 o
  14   6   0        3.88       -4.79      7.57 o
   1   7   0     2205.48     2190.89     19.09 o
   2   7   0      560.70      556.25      6.70 o
   3   7   0        0.30        1.99      1.87 o
   4   7   0      423.43      397.71      5.98 o
   5   7   0      122.53      110.36      5.53 o
   6   7   0       70.83       62.78      6.99 o
   7   7   0       44.33       44.94      6.26 o
   8   7   0      114.99      130.99      8.24 o
   9   7   0        0.01       -2.12      3.99 o
  10   7   0       13.10        3.43      2.51 o
  11   7   0        0.17        1.54      2.98 o
  12   7   0        3.63       -0.94      3.02 o
  13   7   0       30.79        9.79      8.83 o
  14   7   0       17.26        4.22      9.69 o
   0   8   0        0.71        7.49      4.30 o
   1   8   0      180.32      156.34      4.30 o
   2   8   0      314.71      339.12      6.96 o
   3   8   0       94.43       76.51      4.25 o
   4   8   0       62.94       52.02      5.41 o
   5   8   0      266.46      247.73      8.38 o
   6   8   0      379.32      362.49      6.35 o
   7   8   0        0.50        2.87      4.83 o
   8   8   0      246.38      252.31     10.30 o
   9   8   0      121.62      137.14      9.20 o
  10   8   0      187.22      183.90     12.11 o
  11   8   0       22.61       17.15      6.84 o
  12   8   0       66.74       24.23     15.63 o
  13   8   0        1.30       -2.05      8.81 o
   1   9   0      132.18      130.81      4.74 o
   2   9   0      200.91      192.42      4.80 o
   3   9   0      106.25       98.61      4.89 o
   4   9   0       38.97       39.45      4.23 o
   5   9   0      763.05      746.54     13.67 o
   6   9   0      134.65      118.33      8.65 o
   7   9   0      142.60      135.08     11.18 o
   8   9   0        1.93        3.98      5.66 o
   9   9   0      111.84      111.25     13.50 o
  10   9   0        0.00       -1.61      6.75 o
  11   9   0        2.54        1.06      4.80 o
  12   9   0        0.72        0.00      5.19 o
  13   9   0       26.35        4.36      9.09 o
   0  10   0      246.25      255.50      8.99 o
   1  10   0        7.94        9.02      3.19 o
   2  10   0      471.32      493.94      7.96 o
   3  10   0      391.60      343.04      7.72 o
   4  10   0      163.57      180.21      6.79 o
   5  10   0      211.09      225.60     10.10 o
   6  10   0       22.92       28.00      7.46 o
   7  10   0      477.11      514.71     13.22 o
   8  10   0      114.06      153.78      9.72 o
   9  10   0       81.30       88.37     10.79 o
  10  10   0       36.25        8.07      8.18 o
  11  10   0       12.21        2.02      5.52 o
  12  10   0       35.33        7.02      6.81 o
   1  11   0       62.37       62.81      5.50 o
   2  11   0      239.24      251.65      7.96 o
   3  11   0       13.94       23.13      4.80 o
   4  11   0       24.95       18.02      4.55 o
   5  11   0       59.42       65.03      6.50 o
   6  11   0      266.66      283.32     11.16 o
   7  11   0       21.59       19.19      9.04 o
   8  11   0       19.16        4.80      5.19 o
   9  11   0        3.49        3.76      7.41 o
  10  11   0       73.10       -3.92     10.62 o
  11  11   0        4.90       -0.89      5.74 o
   0  12   0      239.80      234.46     19.28 o
   1  12   0      308.39      318.57     12.75 o
   2  12   0        0.08        7.08      3.79 o
   3  12   0       58.07       61.76      5.21 o
   4  12   0      265.87      283.92     10.40 o
   5  12   0       52.70       56.58     14.39 o
   6  12   0      219.82      250.83      9.16 o
   7  12   0       93.14       72.14     31.25 o
   8  12   0        0.58        3.08      5.59 o
   9  12   0       13.93        2.01      7.77 o
  10  12   0       15.49        0.33      5.11 o
   1  13   0        0.19        1.78      3.30 o
   2  13   0      168.89      173.90      6.90 o
   3  13   0        1.59        2.07      3.26 o
   4  13   0       24.62       18.17      4.92 o
   5  13   0        0.47        1.60      4.39 o
   6  13   0        0.55       -2.78      5.62 o
   7  13   0       41.17       34.65     19.59 o
   8  13   0       16.37        9.17      9.35 o
   9  13   0        8.33       -1.28      5.00 o
   0  14   0        1.08        7.20      6.04 o
   1  14   0      114.21      116.41      6.77 o
   2  14   0      106.92      136.89      9.05 o
   3  14   0       36.88       36.45      5.01 o
   4  14   0      137.82      134.09      9.02 o
   5  14   0       17.10       14.53      5.95 o
   6  14   0        2.98       -0.27      4.70 o
   7  14   0       14.15        7.33      7.36 o
   8  14   0       11.27        2.58      4.76 o
   1  15   0        7.81       10.33      4.64 o
   2  15   0        1.19       -6.51      4.34 o
   3  15   0       10.75       10.83      5.96 o
   4  15   0       88.78      119.23     12.35 o
   5  15   0       27.02       13.43      9.00 o
   6  15   0        7.74        6.12      6.29 o
   0  16   0       15.44       19.22      7.87 o
   1  16   0       23.24       33.04      7.10 o
   2  16   0       15.93       12.73      5.63 o
   3  16   0        3.93       11.52      7.23 o
 -15   0   1        1.20        0.34      8.08 o
 -13   0   1      146.60      189.24     11.59 o
 -11   0   1     2135.63     2222.44     53.98 o
  -9   0   1       33.90       32.95     32.51 o
  -7   0   1        4.63       11.34      7.31 o
  -5   0   1     6464.37     7329.39    133.14 o
  -3   0   1    21314.08    23153.95    413.60 o
   3   0   1    24153.89    26777.96    366.36 o
   5   0   1      201.47      193.60     13.30 o
   7   0   1      348.94      266.72     23.23 o
   9   0   1       72.74       94.68     14.62 o
  11   0   1      416.78      472.28     39.85 o
  13   0   1      150.65      229.64     24.48 o
  15   0   1      149.29      178.60     13.62 o
 -16   1   1       21.76       36.01     14.26 o
 -15   1   1       12.71        9.99      7.41 o
 -14   1   1        9.89        8.67      5.10 o
 -13   1   1      210.70      239.87      9.36 o
 -12   1   1       30.60       50.54      8.78 o
 -11   1   1       56.39       79.36      6.42 o
 -10   1   1      434.28      433.45      9.35 o
  -9   1   1      236.63      222.52      8.59 o
  -8   1   1     1039.81     1060.22     21.40 o
  -7   1   1      227.99      154.34      7.93 o
  -6   1   1      437.25      521.19     12.18 o
  -5   1   1      807.64      932.01     17.82 o
  -4   1   1      456.55      417.99      7.90 o
  -3   1   1    15259.02    15099.63    203.12 o
  -2   1   1     2479.79     2404.05     22.03 o
   2   1   1      373.86      419.09      8.25 o
   3   1   1     9200.37     9328.62    134.57 o
   4   1   1     1032.79      877.13     17.22 o
   5   1   1      727.20      649.22     12.21 o
   6   1   1      949.18      829.58     14.73 o
   7   1   1      418.88      434.32     11.53 o
   8   1   1      154.77      134.17      9.98 o
   9   1   1      154.00      143.91     11.20 o
  10   1   1       80.31       77.81     12.46 o
  11   1   1       28.60       25.20     12.27 o
  12   1   1      187.85      240.67     19.76 o
  13   1   1       17.55        7.86     11.97 o
  14   1   1       17.70        3.31      6.29 o
  15   1   1       10.55        7.89      6.70 o
 -15   2   1       15.81        6.39      5.99 o
 -14   2   1       65.27       83.49     18.18 o
 -13   2   1        1.39        2.92      5.25 o
 -12   2   1        8.35        4.31      5.71 o
 -11   2   1      312.02      299.91      9.17 o
 -10   2   1        3.42        3.66      3.62 o
  -9   2   1      102.07      108.77      8.90 o
  -8   2   1      105.56      115.14      7.42 o
  -7   2   1       30.15       23.51      5.31 o
  -6   2   1       67.85      103.44      5.73 o
  -5   2   1      401.67      387.94      9.26 o
  -4   2   1    19487.22    21420.52    204.13 o
  -3   2   1     1545.04     1459.75     13.01 o
  -2   2   1     4643.55     5135.74     34.42 o
  -1   2   1     3181.08     2779.23     32.79 o
   0   2   1       15.16       29.17      1.64 o
   1   2   1       79.34       47.53      2.29 o
   2   2   1    17727.01    18608.75    237.89 o
   3   2   1      173.73      181.35      7.38 o
   4   2   1      536.09      438.88      9.98 o
   5   2   1      279.92      331.41      8.98 o
   6   2   1     1839.74     1745.49     24.06 o
   7   2   1       43.11       49.82      6.43 o
   8   2   1      245.92      242.43      9.35 o
   9   2   1      266.52      276.75     15.46 o
  10   2   1      368.07      403.35     16.88 o
  11   2   1      430.86      446.60     19.25 o
  12   2   1       40.13       22.84     11.02 o
  13   2   1        2.26       -8.86      9.28 o
  14   2   1        0.00        0.62      6.49 o
  15   2   1        0.01        1.16      6.00 o
 -15   3   1       85.09      101.98     17.86 o
 -14   3   1        3.35       -5.12      6.31 o
 -13   3   1       28.85       17.28      6.15 o
 -12   3   1       52.36       60.40      8.73 o
 -11   3   1        0.83        0.68      3.53 o
 -10   3   1      585.47      604.71     11.16 o
  -9   3   1       14.17       14.06      5.38 o
  -8   3   1      225.62      214.98      8.58 o
  -7   3   1     2013.21     2168.30     29.35 o
  -6   3   1     1195.74     1168.55     14.56 o
  -5   3   1     1715.77     1625.70     16.67 o
  -4   3   1     4961.86     5007.65     40.97 o
  -3   3   1     1070.21      771.24      8.28 o
  -2   3   1     9263.41     9710.60     68.34 o
  -1   3   1    13004.06    12843.97    147.22 o
   0   3   1        7.45       20.95      2.14 o
   1   3   1     4318.12     3648.14     24.63 o
   2   3   1     7190.25     6775.21     84.83 o
   3   3   1     2734.02     2275.03     25.06 o
   4   3   1      160.35      139.31     10.00 o
   5   3   1      494.35      621.01     15.10 o
   6   3   1      709.51      593.75     16.96 o
   7   3   1        4.03        9.92      4.99 o
   8   3   1      376.14      369.96     12.02 o
   9   3   1      143.57      165.13     10.02 o
  10   3   1      224.94      246.45     11.96 o
  11   3   1       19.88       30.39      9.31 o
  12   3   1        4.57       -4.52      7.66 o
  13   3   1       29.00       15.83     11.39 o
  14   3   1        6.36        9.49      8.71 o
  15   3   1        0.36       -4.26      5.73 o
 -15   4   1       39.19       17.53      8.41 o
 -14   4   1        0.01       -1.18      4.28 o
 -13   4   1      104.08       89.29     27.27 o
 -12   4   1      281.70      319.21      9.77 o
 -11   4   1       91.49       99.06      8.13 o
 -10   4   1       27.00       27.42      6.80 o
  -9   4   1      156.93      206.09      8.33 o
  -8   4   1       80.15       94.11      8.42 o
  -7   4   1     2130.40     2204.22     25.28 o
  -6   4   1      819.88      826.30     13.77 o
  -5   4   1      294.10      368.82      7.54 o
  -4   4   1       90.59       76.83      4.02 o
  -3   4   1      789.48      681.91      8.10 o
  -2   4   1       59.43       75.51      3.00 o
  -1   4   1      524.41      345.28      4.09 o
   0   4   1     1011.66      933.42     12.39 o
   1   4   1       94.88       44.62      3.18 o
   2   4   1        1.47        1.97      3.69 o
   3   4   1     1127.49      973.91     11.30 o
   4   4   1       82.60      107.58      6.13 o
   5   4   1      763.38      716.46     18.98 o
   6   4   1       17.05       26.48      4.96 o
   7   4   1      384.57      357.63      8.96 o
   8   4   1      187.47      175.04      8.28 o
   9   4   1        2.34        5.24      5.02 o
  10   4   1        3.93        9.17      6.92 o
  11   4   1        9.32       15.39     10.31 o
  12   4   1       34.90       39.48     12.38 o
  13   4   1       38.72       15.19      8.56 o
  14   4   1        3.18       -5.60      7.93 o
  15   4   1        8.49       10.00      6.42 o
 -15   5   1        0.20        0.03      5.45 o
 -14   5   1       22.40       13.16      6.58 o
 -13   5   1       25.71       23.75      7.78 o
 -12   5   1      125.77      157.81      9.22 o
 -11   5   1      110.75      149.79      8.37 o
 -10   5   1      646.78      749.36     15.75 o
  -9   5   1      444.98      496.60     10.27 o
  -8   5   1        8.39       11.70      3.23 o
  -7   5   1      678.19      667.92      7.87 o
  -6   5   1      363.32      365.21      5.44 o
  -5   5   1      340.97      449.04      8.00 o
  -4   5   1     2754.75     2755.34     24.43 o
  -3   5   1      297.98      330.89      5.46 o
  -2   5   1     4047.19     3668.24     26.36 o
  -1   5   1       13.38       20.20      2.29 o
   0   5   1     4635.63     4001.00     27.74 o
   1   5   1     1144.64     1084.20     10.90 o
   2   5   1     1148.28      922.13      8.48 o
   3   5   1       14.06       35.41      3.01 o
   4   5   1      256.03      283.21      6.52 o
   5   5   1      175.12      145.97      8.12 o
   6   5   1      193.35      163.72      7.28 o
   7   5   1      131.54      130.70      7.47 o
   8   5   1        4.07        1.79      4.48 o
   9   5   1       44.91       73.04      8.53 o
  10   5   1      114.13      107.03      9.23 o
  11   5   1        9.18        4.88      6.77 o
  12   5   1      123.21      145.18     16.81 o
  13   5   1        1.35        1.99      8.53 o
  14   5   1        0.02       -0.64      3.69 o
  15   5   1        3.91        8.08      7.66 o
 -14   6   1       40.00       10.16      8.69 o
 -13   6   1       96.61      120.51     21.23 o
 -12   6   1      129.46      109.94     16.23 o
 -11   6   1      252.37      285.92     13.07 o
 -10   6   1     1145.46     1239.69     27.32 o
  -9   6   1      230.67      220.42      5.46 o
  -8   6   1      144.19      141.30      6.75 o
  -7   6   1      231.25      233.99      7.93 o
  -6   6   1      373.01      366.23      8.32 o
  -5   6   1       11.34        5.82      3.06 o
  -4   6   1      394.13      398.64      6.41 o
  -3   6   1        6.74        8.52      2.09 o
  -2   6   1      136.84       99.11      3.38 o
  -1   6   1       56.20       44.08      2.57 o
   0   6   1      791.38      784.88      7.95 o
   1   6   1      126.74      125.62      3.46 o
   2   6   1      395.94      429.52      5.66 o
   3   6   1       17.77       10.34      3.54 o
   4   6   1     1255.36     1180.94     14.20 o
   5   6   1      170.53      150.08      6.11 o
   6   6   1       35.00       27.57      3.22 o
   7   6   1        0.08        1.07      5.00 o
   8   6   1       99.16      112.29      8.05 o
   9   6   1      280.10      322.54     10.51 o
  10   6   1        0.59       -1.30      4.57 o
  11   6   1        5.46        6.42      5.83 o
  12   6   1        2.27        7.60      8.59 o
  13   6   1        0.39       -5.31      7.96 o
  14   6   1        0.59        5.10      4.87 o
 -14   7   1        4.71        2.33      7.15 o
 -13   7   1       56.16       -1.51      9.61 o
 -12   7   1       51.23       37.52     20.82 o
 -11   7   1       35.40       45.90     13.15 o
 -10   7   1       18.13       27.80      6.37 o
  -9   7   1      517.65      530.44     13.93 o
  -8   7   1      780.42      825.94     14.87 o
  -7   7   1        0.34        2.77      3.57 o
  -6   7   1      167.33      155.92      6.77 o
  -5   7   1      263.89      278.07      6.83 o
  -4   7   1      380.67      422.52      6.98 o
  -3   7   1     1520.52     1279.23     11.86 o
  -2   7   1      101.50       90.84      4.03 o
  -1   7   1      169.60      113.09      3.66 o
   0   7   1       37.11       47.90      2.99 o
   1   7   1       83.85       67.21      3.13 o
   2   7   1       78.99       67.15      3.84 o
   3   7   1     3165.38     3048.33     31.45 o
   4   7   1       11.08       13.76      2.72 o
   5   7   1      750.38      764.69     11.46 o
   6   7   1        3.57        2.41      2.33 o
   7   7   1      535.94      569.11     10.05 o
   8   7   1        5.23        6.65      3.72 o
   9   7   1       26.42       27.21      4.81 o
  10   7   1       95.82      104.00      7.98 o
  11   7   1       61.95       58.88      7.85 o
  12   7   1       75.69       25.02     15.81 o
  13   7   1        6.08       -2.69      8.73 o
  14   7   1        4.60       -0.44      6.07 o
 -13   8   1       54.82        6.20      9.68 o
 -12   8   1       20.43        4.15      7.84 o
 -11   8   1      131.19      148.55     11.68 o
 -10   8   1       11.17        6.99      7.07 o
  -9   8   1       50.61       49.65      7.08 o
  -8   8   1      582.55      642.04     16.62 o
  -7   8   1      551.84      547.25     10.84 o
  -6   8   1      369.53      375.68     11.20 o
  -5   8   1       32.80       40.51      4.19 o
  -4   8   1       14.24       13.96      3.53 o
  -3   8   1       51.07       54.10      3.17 o
  -2   8   1      286.51      291.22      5.90 o
  -1   8   1       34.32       40.93      3.33 o
   0   8   1      110.72      120.00      4.17 o
   1   8   1       17.64       13.38      2.56 o
   2   8   1       66.01       62.33      3.83 o
   3   8   1      111.37      130.25      5.02 o
   4   8   1       57.91       59.74      3.61 o
   5   8   1       46.19       43.29      3.55 o
   6   8   1       70.05       79.35      4.97 o
   7   8   1      253.53      299.76      7.52 o
   8   8   1      536.44      595.21     15.55 o
   9   8   1      195.34      229.19      6.91 o
  10   8   1        0.79        2.47      3.25 o
  11   8   1       11.76       10.33      2.95 o
  12   8   1       37.13       13.07      8.14 o
  13   8   1        0.97       -0.32      6.68 o
 -13   9   1        1.59       -0.24      6.69 o
 -12   9   1        1.82       -4.36      8.53 o
 -11   9   1       11.85        0.34      4.56 o
 -10   9   1        6.80        4.65      5.61 o
  -9   9   1      130.19      136.50      7.63 o
  -8   9   1      317.17      321.14     11.94 o
  -7   9   1       29.24       43.46      7.19 o
  -6   9   1     1104.41     1107.91     17.29 o
  -5   9   1       70.01       69.06      7.57 o
  -4   9   1        3.41        9.65      3.47 o
  -3   9   1      451.97      458.35      6.63 o
  -2   9   1      102.51      126.38      5.11 o
  -1   9   1      165.03      194.96      6.66 o
   0   9   1     1189.53     1120.57     14.06 o
   1   9   1       30.14       32.98      4.71 o
   2   9   1       26.53       23.40      3.67 o
   3   9   1      329.98      347.52      6.59 o
   4   9   1      139.12      120.95      7.05 o
   5   9   1      486.66      480.18      8.64 o
   6   9   1      116.73      138.84      7.42 o
   7   9   1        6.09        6.89      3.47 o
   8   9   1       14.19       22.60      3.48 o
   9   9   1       27.12       34.01      4.39 o
  10   9   1        5.90        6.96      2.87 o
  11   9   1       11.02        6.62      7.21 o
  12   9   1        1.11       -4.71      6.70 o
  13   9   1        1.47        2.97      6.14 o
 -12  10   1       16.93       -1.04     10.15 o
 -11  10   1        0.19       -0.14      4.72 o
 -10  10   1       26.29       -0.06      4.55 o
  -9  10   1        1.11       -1.80      4.90 o
  -8  10   1        0.09        0.14      5.16 o
  -7  10   1       19.58       21.47      5.53 o
  -6  10   1       25.46       32.53      6.49 o
  -5  10   1     1145.60     1186.71     16.28 o
  -4  10   1        0.07        3.07      4.52 o
  -3  10   1       23.86       27.49      3.30 o
  -2  10   1      149.53      145.87      4.84 o
  -1  10   1        6.17        7.22      3.25 o
   0  10   1        2.39        6.77      3.16 o
   1  10   1      284.60      280.93      7.17 o
   2  10   1     1129.43     1158.38     14.54 o
   3  10   1        1.64        6.16      3.90 o
   4  10   1      223.85      204.97      9.13 o
   5  10   1       94.37       86.26      7.96 o
   6  10   1        5.34        5.54      2.68 o
   7  10   1       38.61       38.20      5.67 o
   8  10   1        2.25        0.65      1.80 o
   9  10   1        0.52        4.82      6.19 o
  10  10   1       78.11      113.13     27.28 o
  11  10   1       18.61        1.16      5.63 o
  12  10   1        4.26        2.60      6.86 o
 -11  11   1        0.05        3.21      5.59 o
 -10  11   1        1.11        2.52      4.53 o
  -9  11   1       32.84        9.06      7.37 o
  -8  11   1       86.32      105.60     10.47 o
  -7  11   1        3.04        4.14      5.97 o
  -6  11   1      274.76      314.15      9.55 o
  -5  11   1      229.36      204.60      7.32 o
  -4  11   1       26.30       25.56      5.24 o
  -3  11   1      773.27      814.87     25.83 o
  -2  11   1      158.23      140.99      5.71 o
  -1  11   1      207.07      231.14      6.67 o
   0  11   1       36.87       49.12      5.67 o
   1  11   1      481.25      510.34      9.28 o
   2  11   1      388.85      402.20      9.60 o
   3  11   1       46.96       57.15      6.54 o
   4  11   1      111.48      127.60      9.25 o
   5  11   1        7.08        4.64      4.79 o
   6  11   1       98.36      102.48     18.62 o
   7  11   1       50.58       50.98      8.51 o
   8  11   1      163.33      157.57     12.67 o
   9  11   1       38.85       10.18      7.98 o
  10  11   1       67.42       -8.47     12.16 o
  11  11   1       26.18       -0.25      5.31 o
 -10  12   1       15.68       -0.02      5.66 o
  -9  12   1       34.59       -0.70      5.75 o
  -8  12   1        0.91        0.09      4.77 o
  -7  12   1        5.13        1.52      5.01 o
  -6  12   1        0.00        1.17      4.43 o
  -5  12   1       19.78       34.36      6.95 o
  -4  12   1       21.97       18.82      5.43 o
  -3  12   1       70.35       77.67      5.69 o
  -2  12   1      616.15      704.22     13.23 o
  -1  12   1      337.35      349.16     11.91 o
   0  12   1       97.14      100.63      5.92 o
   1  12   1        0.37        8.54      3.86 o
   2  12   1       13.62       16.17      4.89 o
   3  12   1       97.64       99.80      7.44 o
   4  12   1        4.01        7.92      6.73 o
   5  12   1      139.98      133.71      9.41 o
   6  12   1        5.52        8.64      6.73 o
   7  12   1       29.63       43.35      7.64 o
   8  12   1        4.08        5.95      6.93 o
   9  12   1       27.00       -1.19      5.50 o
  10  12   1       20.23        8.13      9.44 o
  -9  13   1        3.81       -0.70      4.38 o
  -8  13   1       19.23        5.57      8.06 o
  -7  13   1        0.25       -1.47      5.59 o
  -6  13   1        0.04       -1.35      5.02 o
  -5  13   1       13.45       12.78      9.43 o
  -4  13   1        7.37        9.61      4.80 o
  -3  13   1       32.02       42.86      4.51 o
  -2  13   1       22.04       25.29      4.28 o
  -1  13   1       61.49       52.69      5.13 o
   0  13   1       73.62       76.44      7.48 o
   1  13   1       55.25       57.91      5.98 o
   2  13   1       61.39       63.53      5.09 o
   3  13   1       90.35      109.59      8.01 o
   4  13   1       23.85       27.09      5.91 o
   5  13   1      176.76      192.78     10.75 o
   6  13   1       17.85       21.96      7.93 o
   7  13   1       27.81       21.81     10.01 o
   8  13   1       33.14       35.64     24.55 o
   9  13   1        4.45        8.76      8.54 o
  -8  14   1        8.13       -0.72      7.31 o
  -7  14   1       13.73        8.05      7.80 o
  -6  14   1       28.58       16.17     10.57 o
  -5  14   1       25.92       20.12      7.78 o
  -4  14   1      148.60      157.35      9.70 o
  -3  14   1        2.71        4.80      4.08 o
  -2  14   1       11.46        5.70      5.07 o
  -1  14   1        9.85        5.47      4.86 o
   0  14   1       83.29       97.44      6.10 o
   1  14   1       44.71       44.57      5.84 o
   2  14   1       23.69       24.12      5.36 o
   3  14   1        0.38        0.40      7.52 o
   4  14   1       36.40       38.95     11.28 o
   5  14   1        4.64        1.98      6.60 o
   6  14   1       18.38       16.81      7.94 o
   7  14   1       23.65       23.53      8.98 o
   8  14   1        6.84        1.16      5.37 o
  -6  15   1        2.03       -1.98      6.87 o
  -5  15   1       65.80       45.82     16.14 o
  -4  15   1        7.14        3.01      4.76 o
  -3  15   1       22.13       23.16      4.75 o
  -2  15   1       16.93       18.57      5.79 o
  -1  15   1        0.17        3.54      4.40 o
   0  15   1       30.00       26.50      6.02 o
   1  15   1        5.30        5.69      4.68 o
   2  15   1       14.83       16.57      8.08 o
   3  15   1       21.90       32.86      8.26 o
   4  15   1        7.02        6.00      6.18 o
   5  15   1       28.49       21.60      8.05 o
   6  15   1        2.94       10.02      8.57 o
  -2  16   1        0.49        2.56      4.10 o
  -1  16   1        0.01        0.87      4.91 o
   0  16   1        5.23        7.88      5.05 o
   1  16   1        5.59        5.05      5.03 o
   2  16   1        0.10        4.53      4.57 o
 -16   0   2        4.45        4.47      8.11 o
 -14   0   2       81.42       84.60     11.40 o
 -12   0   2       89.25      116.82     10.54 o
 -10   0   2     2054.22     2102.12     30.27 o
  -8   0   2        2.19        3.23      3.70 o
  -6   0   2     3799.51     3502.76     52.59 o
  -4   0   2     2609.89     2647.75     32.35 o
  -2   0   2       53.39       82.41      4.53 o
   2   0   2      655.88      595.68     10.84 o
   4   0   2      773.70      709.30     14.82 o
   6   0   2      645.20      634.31     24.74 o
   8   0   2      316.25      394.22     20.51 o
  10   0   2      883.93      883.07     34.89 o
  12   0   2       57.87       80.21     28.98 o
  14   0   2       42.85        1.10     13.07 o
 -16   1   2        9.70        9.22      8.02 o
 -15   1   2       22.48        9.36      6.44 o
 -14   1   2       24.99       20.50      6.74 o
 -13   1   2       13.65       27.74      5.83 o
 -12   1   2      332.17      352.85      9.36 o
 -11   1   2       75.34      105.89      8.57 o
 -10   1   2        8.87        9.43      3.62 o
  -9   1   2      358.10      358.37      8.93 o
  -8   1   2        4.65        3.90      2.86 o
  -7   1   2     3140.46     2959.40     30.05 o
  -6   1   2     3949.34     3870.30     36.39 o
  -5   1   2       42.14       72.89      5.30 o
  -4   1   2      846.45      715.76      8.62 o
  -3   1   2       19.40       20.87      1.91 o
  -2   1   2     1783.40     1401.18     12.51 o
  -1   1   2       64.91       74.10      2.23 o
   0   1   2       59.81       73.17      2.10 o
   1   1   2     4035.02     3459.69     57.16 o
   2   1   2     1520.67     1271.41     13.43 o
   3   1   2     1028.64      858.99     12.58 o
   4   1   2        1.61        5.18      3.65 o
   5   1   2      209.95      188.35      6.23 o
   6   1   2       38.48       41.74      5.56 o
   7   1   2      105.97       86.81      7.65 o
   8   1   2        0.11        0.12      5.02 o
   9   1   2      149.09      146.86     16.09 o
  10   1   2        3.87        9.72     15.58 o
  11   1   2       12.68        5.08     10.52 o
  12   1   2       19.65        6.28     19.62 o
  13   1   2      121.36      136.28     19.03 o
  14   1   2        0.01       -0.37     13.25 o
  15   1   2        5.23       -1.56     10.24 o
 -15   2   2       48.48       37.04     14.48 o
 -14   2   2        0.09       -2.92      5.74 o
 -13   2   2       15.29       15.70      4.84 o
 -12   2   2      139.16      168.83      7.50 o
 -11   2   2       18.40       12.87      5.35 o
 -10   2   2        8.40        9.17      4.65 o
  -9   2   2       41.65       35.66      5.56 o
  -8   2   2      411.04      431.21     10.41 o
  -7   2   2     2177.68     2211.24     23.22 o
  -6   2   2     3036.99     3142.50     34.40 o
  -5   2   2      421.27      445.86      6.58 o
  -4   2   2      505.05      496.25      6.68 o
  -3   2   2    26245.80    27439.06    294.30 o
  -2   2   2     1217.41     1161.50     11.37 o
  -1   2   2     3728.80     2815.93     31.18 o
   0   2   2     7665.07     8090.27     59.45 o
   1   2   2    16648.63    17946.01    185.02 o
   2   2   2        3.14        6.53      3.94 o
   3   2   2    11243.26    10500.46    111.74 o
   4   2   2      105.48       68.19      6.27 o
   5   2   2      177.24      266.27      8.01 o
   6   2   2        3.96       -2.71      4.35 o
   7   2   2      102.99      126.98     11.28 o
   8   2   2       66.85       89.63      7.82 o
   9   2   2      399.66      476.21     13.73 o
  10   2   2        0.52        5.79      9.37 o
  11   2   2       64.76       88.87     12.75 o
  12   2   2        0.03        6.10      9.05 o
  13   2   2       72.22       59.78     40.58 o
  14   2   2        3.50        4.02     12.50 o
  15   2   2        7.32       -0.28      8.16 o
 -15   3   2        7.99        1.52      6.34 o
 -14   3   2        0.00       -2.03      4.00 o
 -13   3   2       50.95       48.60      8.59 o
 -12   3   2       97.15      109.84      7.61 o
 -11   3   2        5.03        4.30      4.12 o
 -10   3   2       95.18       98.26      5.94 o
  -9   3   2      117.47      126.31      5.46 o
  -8   3   2        2.03        4.52      2.60 o
  -7   3   2      371.46      386.13      8.19 o
  -6   3   2       46.59       31.75      5.06 o
  -5   3   2        2.89        0.53      1.68 o
  -4   3   2      835.83      723.64     11.17 o
  -3   3   2      622.47      563.59      6.19 o
  -2   3   2     2815.38     2408.33     33.41 o
  -1   3   2      419.51      368.42      9.92 o
   0   3   2     1152.40      943.84     10.58 o
   1   3   2     1113.63     1197.56     15.51 o
   2   3   2      382.67      436.72     13.00 o
   3   3   2      310.23      341.51      8.25 o
   4   3   2      906.67      698.78     12.75 o
   5   3   2       29.27       33.67      5.55 o
   6   3   2      361.66      329.99      9.40 o
   7   3   2       59.27       64.19      7.29 o
   8   3   2      401.84      423.30     12.20 o
   9   3   2        0.20        3.09      6.01 o
  10   3   2      295.71      333.07     13.27 o
  11   3   2        0.22       -6.94      8.59 o
  12   3   2        7.97        7.25      8.47 o
  13   3   2       21.05       10.11      8.80 o
  14   3   2        1.96        4.62      8.53 o
  15   3   2       13.42       13.10     10.02 o
 -15   4   2       12.38       10.97      5.39 o
 -14   4   2        0.04        2.52      5.10 o
 -13   4   2      229.91      262.47     10.39 o
 -12   4   2        1.98       10.71      4.37 o
 -11   4   2      287.25      338.67     11.85 o
 -10   4   2      214.10      231.91      8.74 o
  -9   4   2        7.36        5.20      6.06 o
  -8   4   2      166.66      191.38      6.91 o
  -7   4   2      118.07      125.28      4.77 o
  -6   4   2      363.18      298.31      6.93 o
  -5   4   2      251.22      268.01      5.57 o
  -4   4   2     1843.45     1561.28     13.70 o
  -3   4   2     1556.73     1636.33     13.28 o
  -2   4   2     2980.08     2722.43     19.63 o
  -1   4   2      734.62      710.24     10.39 o
   0   4   2     4147.67     3444.50     27.91 o
   1   4   2     1353.06     1324.43     13.21 o
   2   4   2      255.13      326.57      7.13 o
   3   4   2      209.36      235.97      6.98 o
   4   4   2        8.18       10.17      4.49 o
   5   4   2     3523.56     3606.23     45.39 o
   6   4   2      682.11      696.77     15.94 o
   7   4   2       41.56       48.98      6.38 o
   8   4   2        0.87        2.28      5.98 o
   9   4   2       29.51       29.49      6.17 o
  10   4   2       37.89       57.75      7.52 o
  11   4   2       18.83       28.92      7.26 o
  12   4   2        0.79        0.47      5.69 o
  13   4   2        6.86        5.76     10.63 o
  14   4   2        1.28        5.79     15.35 o
  15   4   2        0.45        6.19      8.32 o
 -15   5   2       17.19       22.95     10.78 o
 -14   5   2       94.99       28.12     21.78 o
 -13   5   2       60.73       65.39     16.38 o
 -12   5   2      349.82      403.24      9.26 o
 -11   5   2       10.19        5.21      5.09 o
 -10   5   2      769.40      824.08     12.92 o
  -9   5   2      256.81      238.83      8.40 o
  -8   5   2        0.74        0.46      3.57 o
  -7   5   2      727.15      704.90     11.54 o
  -6   5   2      141.92      137.28      7.54 o
  -5   5   2      660.61      621.07     11.84 o
  -4   5   2      110.09       96.96      4.37 o
  -3   5   2        0.33        5.04      2.03 o
  -2   5   2      125.83      118.26      2.57 o
  -1   5   2     1062.21      871.87      8.13 o
   0   5   2      434.86      389.19      6.19 o
   1   5   2     6098.43     5696.47     45.76 o
   2   5   2       17.42       16.11      3.37 o
   3   5   2      314.41      260.34      7.49 o
   4   5   2     1167.42     1198.76     14.50 o
   5   5   2       56.64       45.14      6.01 o
   6   5   2        7.48        9.94      4.14 o
   7   5   2      314.18      307.66     10.82 o
   8   5   2       16.10        8.26      5.38 o
   9   5   2      168.78      177.27     10.96 o
  10   5   2      215.48      235.48     16.73 o
  11   5   2       37.59       66.13      9.92 o
  12   5   2        0.01        0.30      5.56 o
  13   5   2        7.00        2.01      7.58 o
  14   5   2        8.00        0.81      7.31 o
 -14   6   2        6.13        0.01      6.57 o
 -13   6   2       38.06       13.77     10.04 o
 -12   6   2        0.09       -0.18      1.92 o
 -11   6   2       54.74       70.65      5.20 o
 -10   6   2       42.73       53.67      8.10 o
  -9   6   2      173.18      197.75     12.03 o
  -8   6   2        0.03        6.78      7.63 o
  -7   6   2      375.45      364.61      8.57 o
  -6   6   2       12.96       26.45      3.52 o
  -5   6   2      255.19      269.06      5.50 o
  -4   6   2       25.26       29.95      3.82 o
  -3   6   2      101.09      135.17      3.04 o
  -2   6   2     1543.93     1538.32     11.51 o
  -1   6   2       68.51       45.87      2.44 o
   0   6   2       11.92        8.88      2.08 o
   1   6   2     2126.57     2154.84     24.70 o
   2   6   2        1.95        4.51      2.60 o
   3   6   2     1485.34     1338.00     15.59 o
   4   6   2      125.86      138.75      4.87 o
   5   6   2      232.87      186.57      6.96 o
   6   6   2      108.52      144.18      6.35 o
   7   6   2        7.10       11.36      4.83 o
   8   6   2      318.89      327.38     13.32 o
   9   6   2       14.05       13.51      6.25 o
  10   6   2       22.95       23.81      6.66 o
  11   6   2        1.02        3.81      5.72 o
  12   6   2      111.73       98.61     36.07 o
  13   6   2        3.19       -0.18      6.27 o
  14   6   2        5.27        2.92      7.53 o
 -14   7   2       19.28       -0.52      6.95 o
 -13   7   2      101.67        2.34     11.12 o
 -12   7   2       78.12       46.14     31.19 o
 -11   7   2      182.32      246.23     31.47 o
 -10   7   2      158.13      168.71     10.65 o
  -9   7   2      292.82      325.57     14.05 o
  -8   7   2        0.48        1.62      3.69 o
  -7   7   2      224.95      239.04      9.66 o
  -6   7   2        1.39        4.22      2.51 o
  -5   7   2        2.55        6.36      2.71 o
  -4   7   2      117.69      115.69      4.25 o
  -3   7   2       19.61        8.76      2.17 o
  -2   7   2      136.36      113.08      2.99 o
  -1   7   2       10.14        8.57      1.90 o
   0   7   2        7.67        4.69      1.98 o
   1   7   2      102.45       99.97      3.61 o
   2   7   2      274.72      259.70      5.57 o
   3   7   2        0.14        0.22      2.73 o
   4   7   2     1702.81     1643.16     19.15 o
   5   7   2       17.60       18.71      4.20 o
   6   7   2        1.62        1.23      3.39 o
   7   7   2       48.54       45.00      5.45 o
   8   7   2       88.82      107.49      5.86 o
   9   7   2       17.98       12.45      7.02 o
  10   7   2       11.46       19.84      8.35 o
  11   7   2       40.99       40.16      9.86 o
  12   7   2       11.65        4.44      6.53 o
  13   7   2        5.02        4.52      6.68 o
  14   7   2        9.51       -0.34      6.49 o
 -13   8   2        3.87        3.26      7.90 o
 -12   8   2        0.99        4.74     10.78 o
 -11   8   2        1.38       -1.13      6.12 o
 -10   8   2        0.03       -2.83      7.85 o
  -9   8   2      221.53      254.55      9.60 o
  -8   8   2       27.95       34.63      5.30 o
  -7   8   2      344.74      331.82      9.78 o
  -6   8   2        0.33       -1.42      2.50 o
  -5   8   2       14.70       10.64      3.08 o
  -4   8   2      133.73      135.13      4.65 o
  -3   8   2      432.36      409.50      6.24 o
  -2   8   2      297.68      287.63      5.26 o
  -1   8   2      474.91      396.76      6.30 o
   0   8   2      428.65      441.24      5.99 o
   1   8   2     1219.52     1161.72     11.20 o
   2   8   2      135.28      174.53      5.89 o
   3   8   2        0.02        1.58      2.47 o
   4   8   2       30.38       34.96      4.45 o
   5   8   2      557.80      581.82      9.83 o
   6   8   2      160.03      146.94      7.14 o
   7   8   2       16.57       17.84      8.06 o
   8   8   2        0.11       -3.10      3.84 o
   9   8   2       31.63       33.80      5.03 o
  10   8   2       41.40       53.54      7.01 o
  11   8   2       68.33       55.94     17.04 o
  12   8   2       24.42       14.58      6.71 o
  13   8   2        1.03        6.29      6.84 o
 -13   9   2       26.45        2.80      7.74 o
 -12   9   2       51.12        0.99     11.64 o
 -11   9   2        3.39        3.02      8.72 o
 -10   9   2        0.10       -0.85      6.29 o
  -9   9   2        0.25       -3.57      4.22 o
  -8   9   2       97.36      127.54      6.96 o
  -7   9   2       64.18       72.26      5.54 o
  -6   9   2      130.22      153.39      6.29 o
  -5   9   2       40.77       43.69      3.56 o
  -4   9   2       27.92       21.94      4.38 o
  -3   9   2        3.33        2.23      2.78 o
  -2   9   2      908.62      968.44     11.75 o
  -1   9   2      269.82      249.84      6.31 o
   0   9   2      219.52      221.43      6.09 o
   1   9   2      170.38      154.08      4.76 o
   2   9   2       60.37       62.91      4.81 o
   3   9   2      235.36      206.73      5.98 o
   4   9   2       71.81       81.16      6.16 o
   5   9   2       42.02       33.03      5.44 o
   6   9   2       40.38       46.59      4.41 o
   7   9   2      448.65      502.50     10.13 o
   8   9   2       36.90       50.85      6.05 o
   9   9   2        0.21        1.15      3.52 o
  10   9   2        0.02        3.27      2.77 o
  11   9   2       13.36        5.31      4.49 o
  12   9   2        0.01        2.64      6.83 o
  13   9   2        0.38       -2.12      8.12 o
 -12  10   2        1.70       -2.13      6.57 o
 -11  10   2        0.04        1.17      8.14 o
 -10  10   2        1.85       -0.08      4.78 o
  -9  10   2        7.62        8.26      4.71 o
  -8  10   2       74.41       78.70      5.60 o
  -7  10   2       19.97       24.86      5.92 o
  -6  10   2      386.91      426.95     10.18 o
  -5  10   2      119.76      136.04      7.01 o
  -4  10   2       51.40       61.99      4.20 o
  -3  10   2       39.37       32.17      3.56 o
  -2  10   2       29.33       27.64      3.77 o
  -1  10   2       99.54      109.03      5.13 o
   0  10   2        1.23        1.35      3.63 o
   1  10   2        0.21       -2.02      2.52 o
   2  10   2     1092.03     1102.26     13.63 o
   3  10   2      503.31      558.29      9.56 o
   4  10   2       40.74       50.93      6.45 o
   5  10   2        1.65        3.75      4.54 o
   6  10   2       37.18       33.44      5.29 o
   7  10   2       70.26       76.15      5.81 o
   8  10   2       45.64       42.26      5.73 o
   9  10   2      171.78      193.56      9.34 o
  10  10   2       91.02       79.37     16.51 o
  11  10   2       17.42       15.17      8.89 o
  12  10   2        0.28       -1.72      7.16 o
 -11  11   2       19.74       -0.73      5.03 o
 -10  11   2       28.04        7.53     11.27 o
  -9  11   2        8.02        2.01      3.75 o
  -8  11   2        8.83       11.87      4.54 o
  -7  11   2        2.52       -1.32      3.02 o
  -6  11   2       77.89       71.10      5.55 o
  -5  11   2       88.14       82.47      5.65 o
  -4  11   2        0.74       -1.21      3.15 o
  -3  11   2       16.03        6.37      2.92 o
  -2  11   2       10.54       12.61      4.46 o
  -1  11   2      269.88      317.94      7.75 o
   0  11   2       49.36       62.72      5.02 o
   1  11   2      162.31      162.33      6.30 o
   2  11   2      158.20      176.71      7.45 o
   3  11   2       57.84       79.31      5.77 o
   4  11   2       26.70       37.55      4.98 o
   5  11   2       16.90       27.70      5.25 o
   6  11   2       23.53       23.32      5.22 o
   7  11   2        4.11        3.92      4.06 o
   8  11   2       44.87       34.67      5.13 o
   9  11   2        6.60        3.73      5.45 o
  10  11   2       61.80       38.70     18.38 o
  11  11   2       45.03       10.28      9.10 o
 -10  12   2        0.91        4.36      7.33 o
  -9  12   2        5.87        7.13      8.89 o
  -8  12   2       16.74       10.34      5.67 o
  -7  12   2        6.75        6.75      5.26 o
  -6  12   2        5.29        8.34      5.04 o
  -5  12   2        6.06        6.00      3.94 o
  -4  12   2       13.05       19.28      4.35 o
  -3  12   2      458.07      527.01     10.09 o
  -2  12   2       20.91       22.10      3.93 o
  -1  12   2      223.06      247.02      6.76 o
   0  12   2       10.80       10.30      3.95 o
   1  12   2      147.15      136.77      6.13 o
   2  12   2       18.50       26.68      5.71 o
   3  12   2       12.35        4.77      4.97 o
   4  12   2      102.79      115.12      9.36 o
   5  12   2       29.76       30.98      6.65 o
   6  12   2      118.52      130.75     10.39 o
   7  12   2        3.86        2.77      5.17 o
   8  12   2       50.88       57.20     14.75 o
   9  12   2        0.75       -2.34      6.46 o
  10  12   2        0.05        3.12      6.17 o
  -9  13   2        5.07       -0.38     12.68 o
  -8  13   2        0.01       -6.23      8.38 o
  -7  13   2        7.51       11.35      4.96 o
  -6  13   2       45.30       30.10      7.32 o
  -5  13   2        1.92        4.93      3.79 o
  -4  13   2        0.02        1.93      3.42 o
  -3  13   2        5.11        8.95      3.82 o
  -2  13   2      259.45      280.12      8.44 o
  -1  13   2       24.05       25.75      5.07 o
   0  13   2      177.60      196.99      7.23 o
   1  13   2        0.80        1.09      3.31 o
   2  13   2        1.40        0.16      3.86 o
   3  13   2        0.67        0.45      5.57 o
   4  13   2        1.38        1.09      5.03 o
   5  13   2        2.06        5.89      5.77 o
   6  13   2       14.22       14.84      6.94 o
   7  13   2       43.43       55.38     17.00 o
   8  13   2       20.28       21.05     16.22 o
   9  13   2        8.59        7.84      6.19 o
  -8  14   2        3.14        4.65     11.28 o
  -7  14   2        4.88       31.87     26.57 o
  -6  14   2       14.93        5.42      4.92 o
  -5  14   2       12.52       11.15      5.73 o
  -4  14   2       92.48      117.03     10.41 o
  -3  14   2       18.94       10.89      4.65 o
  -2  14   2       60.19       76.51      5.08 o
  -1  14   2       51.32       59.93      5.87 o
   0  14   2       34.80       48.35      5.64 o
   1  14   2       19.40       16.50      6.18 o
   2  14   2        4.60       -0.54      3.83 o
   3  14   2        9.07        8.75      7.31 o
   4  14   2        4.29        0.03      4.62 o
   5  14   2       29.25       34.78      7.81 o
   6  14   2        1.80        3.96      6.12 o
   7  14   2       40.61       30.72     11.85 o
  -6  15   2        2.08        0.30      8.49 o
  -5  15   2      130.16      196.40     14.95 o
  -4  15   2        8.62        4.68      5.08 o
  -3  15   2        8.28        5.81      3.84 o
  -2  15   2        7.01       13.25      6.00 o
  -1  15   2       28.25       30.88      5.23 o
   0  15   2        7.36        8.53      5.45 o
   1  15   2       22.42       19.04      5.65 o
   2  15   2       24.06       30.82      9.12 o
   3  15   2        3.43        8.73      5.77 o
   4  15   2       47.49       50.47     14.43 o
   5  15   2        2.83        7.31      8.03 o
  -2  16   2        0.05       -0.31      2.87 o
  -1  16   2        4.47        3.33      5.13 o
   0  16   2        6.13        7.07      5.71 o
   1  16   2        0.80       -1.28      4.67 o
   2  16   2       19.58       29.64      7.31 o
 -15   0   3       13.94        6.34      8.36 o
 -13   0   3       17.20       11.27      6.58 o
 -11   0   3      316.69      330.41     12.40 o
  -9   0   3     1299.77     1376.11     25.65 o
  -7   0   3      526.67      484.57     11.60 o
  -5   0   3      814.13      635.29     10.09 o
  -3   0   3       62.35       35.84      3.32 o
  -1   0   3     1224.42     1178.64     15.54 o
   1   0   3     3932.01     4020.12     53.24 o
   3   0   3      534.91      535.62     15.06 o
   5   0   3     5090.77     5139.81     70.78 o
   7   0   3      157.48      109.54     11.69 o
   9   0   3      180.78      205.92     29.55 o
  11   0   3      774.73      886.69     39.34 o
  13   0   3        2.84        6.89     14.75 o
  15   0   3       28.52       -0.20     13.31 o
 -15   1   3        0.12        7.56      5.77 o
 -14   1   3       16.84       17.08      6.76 o
 -13   1   3        4.26        0.87      3.41 o
 -12   1   3       58.61       55.15      5.56 o
 -11   1   3       63.62       74.89      5.85 o
 -10   1   3        0.24        5.52      3.96 o
  -9   1   3       59.78       57.26      5.04 o
  -8   1   3      218.69      232.95      6.02 o
  -7   1   3     3964.69     4062.79     36.10 o
  -6   1   3     3588.43     3424.45     32.38 o
  -5   1   3     1138.22     1210.31     10.98 o
  -4   1   3     4126.66     3591.57     34.43 o
  -3   1   3      931.45      899.54      7.26 o
  -2   1   3     2941.96     2549.09     17.83 o
  -1   1   3       74.76      103.97      3.48 o
   0   1   3     8660.28     8090.62    124.50 o
   1   1   3       14.72       19.01      3.35 o
   2   1   3     2804.95     2279.49     23.67 o
   3   1   3     2560.23     2252.12     24.64 o
   4   1   3     1236.23     1101.99     14.90 o
   5   1   3     3395.36     3043.74     43.65 o
   6   1   3      118.36      136.17      7.81 o
   7   1   3      579.66      610.00     12.65 o
   8   1   3      193.76      189.33     12.40 o
   9   1   3      233.80      238.68     12.63 o
  10   1   3      137.63      165.62     16.72 o
  11   1   3      139.31      162.17     20.05 o
  12   1   3       18.08       22.45     13.20 o
  13   1   3        0.00        4.86     12.30 o
  14   1   3        0.01        6.06     11.18 o
  15   1   3       33.96        3.39     14.04 o
 -15   2   3        4.01        2.76      5.46 o
 -14   2   3      108.00      147.19      7.64 o
 -13   2   3       22.06       23.86      6.53 o
 -12   2   3      101.72      110.82      6.98 o
 -11   2   3      332.32      326.98      9.85 o
 -10   2   3      422.85      465.48     12.30 o
  -9   2   3        2.39        2.06      3.95 o
  -8   2   3       92.87       84.06      4.46 o
  -7   2   3     1308.12     1282.91     13.32 o
  -6   2   3     1586.29     1590.66     16.07 o
  -5   2   3     1463.49     1385.79     12.73 o
  -4   2   3       51.72       24.92      1.70 o
  -3   2   3      421.24      384.43      6.17 o
  -2   2   3     1503.88     1067.15      8.14 o
  -1   2   3     9373.22     9148.96     62.43 o
   0   2   3     9433.50     9289.39     96.70 o
   1   2   3      380.78      376.94      6.35 o
   2   2   3       33.76       22.67      3.63 o
   3   2   3      361.42      382.16      9.29 o
   4   2   3      339.08      240.91      7.33 o
   5   2   3      334.69      371.84     10.81 o
   6   2   3     2646.29     2605.83     34.93 o
   7   2   3      119.63      132.19      9.31 o
   8   2   3      881.26      903.13     19.99 o
   9   2   3      462.22      493.48     20.16 o
  10   2   3      213.10      219.61     13.72 o
  11   2   3      106.35      105.14     21.72 o
  12   2   3       61.97       82.39     16.59 o
  13   2   3        4.57       10.19     11.07 o
  14   2   3       16.43        3.65     13.10 o
  15   2   3        5.62        1.62     10.73 o
 -15   3   3        9.86        5.48      5.97 o
 -14   3   3        0.75        2.63      4.77 o
 -13   3   3        0.47        3.44      4.16 o
 -12   3   3       12.35        9.91      4.16 o
 -11   3   3        1.26        0.18      3.01 o
 -10   3   3       13.97       13.45      3.82 o
  -9   3   3       30.92       29.06      4.56 o
  -8   3   3       20.92       19.17      3.60 o
  -7   3   3      909.52      877.55     11.41 o
  -6   3   3        1.21        4.64      1.90 o
  -5   3   3      224.73      222.20      5.93 o
  -4   3   3      797.75      872.86      7.15 o
  -3   3   3     6185.90     5822.95     41.52 o
  -2   3   3     1463.30     1523.77     20.26 o
  -1   3   3     3360.27     2738.53     29.70 o
   0   3   3       57.39       42.16      3.32 o
   1   3   3        0.14        4.06      3.06 o
   2   3   3     2862.32     2562.55     31.42 o
   3   3   3      105.67      156.92      6.64 o
   4   3   3     1828.76     1936.71     25.50 o
   5   3   3       24.30       21.39      5.06 o
   6   3   3     1322.69     1331.83     26.14 o
   7   3   3       79.80      138.03      9.39 o
   8   3   3        9.21        5.51      6.30 o
   9   3   3       33.13       52.60      9.22 o
  10   3   3       53.34       70.55     12.24 o
  11   3   3      277.14      287.34     15.74 o
  12   3   3        9.50      -12.07     12.78 o
  13   3   3        0.06       -3.33     15.78 o
  14   3   3        0.26       -1.25     12.62 o
  15   3   3        3.03       13.48     10.81 o
 -15   4   3       16.74        9.18      6.45 o
 -14   4   3       13.01        9.30      4.94 o
 -13   4   3       60.10       71.10      7.31 o
 -12   4   3        0.00        5.17      3.59 o
 -11   4   3       51.94       78.20      7.15 o
 -10   4   3        1.76        5.37      3.80 o
  -9   4   3        9.63       16.15      4.03 o
  -8   4   3       72.48       88.71      4.46 o
  -7   4   3      395.70      422.65      7.36 o
  -6   4   3        9.46       12.75      4.77 o
  -5   4   3      110.23      151.14      4.61 o
  -4   4   3      313.48      330.40      5.63 o
  -3   4   3      682.02      621.65     10.48 o
  -2   4   3       55.93       62.79      5.44 o
  -1   4   3     2639.69     2175.17     16.14 o
   0   4   3     2954.26     2951.75     22.23 o
   1   4   3     2758.15     2400.99     20.30 o
   2   4   3       22.48       37.03      4.51 o
   3   4   3     5175.89     5123.37     79.01 o
   4   4   3       25.64       26.97      5.69 o
   5   4   3     2970.02     3054.96     39.15 o
   6   4   3      919.45      952.09     18.27 o
   7   4   3      113.26      110.07      8.98 o
   8   4   3        7.62        2.35      7.76 o
   9   4   3       54.09       57.93     11.02 o
  10   4   3      139.56      156.33     14.88 o
  11   4   3       19.86       17.11     10.12 o
  12   4   3       17.69       22.28      9.01 o
  13   4   3        3.21       -0.14      6.27 o
  14   4   3        1.86       12.29     14.08 o
  15   4   3        3.78      -18.94     17.29 o
 -15   5   3       17.41       -1.94      5.88 o
 -14   5   3       18.06       16.79      7.19 o
 -13   5   3        0.04        0.75      3.30 o
 -12   5   3       69.08       80.38      5.75 o
 -11   5   3        1.78        3.15      3.44 o
 -10   5   3      883.62      961.96     17.86 o
  -9   5   3        4.55        4.24      2.27 o
  -8   5   3      313.98      366.50     11.93 o
  -7   5   3       85.50       79.26      5.18 o
  -6   5   3      212.10      212.46      8.58 o
  -5   5   3      191.64      174.73      5.56 o
  -4   5   3      279.81      200.76      6.21 o
  -3   5   3       15.32       23.91      1.54 o
  -2   5   3     3750.64     3702.11     30.06 o
  -1   5   3     1057.82      997.41     12.83 o
   0   5   3      287.50      199.83      5.46 o
   1   5   3     1246.49     1238.99     17.34 o
   2   5   3      568.68      517.57      8.12 o
   3   5   3      634.01      669.22      8.74 o
   4   5   3     1491.19     1624.36     20.87 o
   5   5   3      246.27      331.32      9.77 o
   6   5   3       71.46       63.46     11.86 o
   7   5   3        0.14        5.94      5.08 o
   8   5   3       61.98       72.42     10.90 o
   9   5   3        0.27        6.07      5.46 o
  10   5   3       83.22      102.37     10.64 o
  11   5   3      246.30      281.93     13.26 o
  12   5   3        3.93       14.20      8.43 o
  13   5   3       31.23       25.93     11.89 o
  14   5   3       54.98       58.40     36.98 o
 -14   6   3        3.21        0.77      5.69 o
 -13   6   3       16.26        0.85      4.96 o
 -12   6   3      103.55      118.86     16.10 o
 -11   6   3       53.63       57.80     11.10 o
 -10   6   3       49.84       61.31      9.49 o
  -9   6   3      157.16      172.67      8.89 o
  -8   6   3        1.88        1.07      3.81 o
  -7   6   3      558.05      580.65     10.61 o
  -6   6   3       15.09       12.91      4.32 o
  -5   6   3        2.54        6.22      2.28 o
  -4   6   3       52.17       49.26      4.86 o
  -3   6   3      361.92      332.70      6.17 o
  -2   6   3     1280.25     1449.28     18.04 o
  -1   6   3      515.00      570.46      7.41 o
   0   6   3       34.73       48.78      3.23 o
   1   6   3     2212.84     2156.47     20.68 o
   2   6   3     1326.74     1356.12     17.69 o
   3   6   3      187.49      175.56      6.00 o
   4   6   3       27.42       14.24      3.49 o
   5   6   3        0.00        1.24      3.41 o
   6   6   3     1167.59     1165.70     22.69 o
   7   6   3        7.59        5.03      5.15 o
   8   6   3        0.93       -2.51      6.55 o
   9   6   3      196.64      224.80     12.17 o
  10   6   3        2.55       11.84      8.88 o
  11   6   3        0.91        8.70      7.89 o
  12   6   3        0.18        2.13      6.24 o
  13   6   3        0.67       -8.43      7.75 o
  14   6   3        0.87        1.19      8.45 o
 -14   7   3       17.78        2.43      5.29 o
 -13   7   3       84.47       92.08     29.81 o
 -12   7   3       53.85        0.70      5.60 o
 -11   7   3       42.25       30.33     20.67 o
 -10   7   3        3.17       12.71      7.31 o
  -9   7   3      433.81      493.18     33.21 o
  -8   7   3       31.66       32.29      6.99 o
  -7   7   3      522.62      582.16     17.75 o
  -6   7   3       18.35       28.86      2.96 o
  -5   7   3      350.73      366.84      7.29 o
  -4   7   3      680.84      730.88     13.22 o
  -3   7   3     2329.42     2191.56     27.28 o
  -2   7   3      185.97      182.33      4.49 o
  -1   7   3        6.42       19.98      2.42 o
   0   7   3      851.10      792.94     11.71 o
   1   7   3        5.99        2.65      2.76 o
   2   7   3      375.16      458.38      8.68 o
   3   7   3      533.96      438.03      8.27 o
   4   7   3       17.93       12.35      4.43 o
   5   7   3      105.85      110.82      6.46 o
   6   7   3        8.35        3.09      4.25 o
   7   7   3       59.24       59.08      6.54 o
   8   7   3        3.70        6.66      5.81 o
   9   7   3      156.62      153.65     10.29 o
  10   7   3      154.60      190.07     10.69 o
  11   7   3        6.20       20.44      8.84 o
  12   7   3       16.14       24.50     11.08 o
  13   7   3       13.28        1.41      6.63 o
 -13   8   3       45.39        6.64      6.67 o
 -12   8   3        0.00        0.38      9.75 o
 -11   8   3       11.50        1.69      9.59 o
 -10   8   3        2.88        0.36      5.98 o
  -9   8   3        1.43        4.53      6.46 o
  -8   8   3       99.96      100.94     10.13 o
  -7   8   3        5.54        6.24      3.64 o
  -6   8   3        0.09       -2.46      2.80 o
  -5   8   3      100.96      102.42      4.32 o
  -4   8   3      191.53      174.33      5.98 o
  -3   8   3       54.62       55.24      4.83 o
  -2   8   3      932.06      916.73      9.56 o
  -1   8   3     1080.24     1203.48     12.14 o
   0   8   3      662.81      578.23      8.98 o
   1   8   3        7.06        6.16      2.87 o
   2   8   3      608.09      570.33     10.14 o
   3   8   3      443.19      414.50     12.11 o
   4   8   3       25.79       26.65      5.44 o
   5   8   3        9.73       10.36      4.81 o
   6   8   3       56.96       71.56      6.14 o
   7   8   3       46.19       54.61      6.72 o
   8   8   3       20.80       15.85      4.47 o
   9   8   3      211.97      262.11      8.63 o
  10   8   3       35.96       43.35      7.63 o
  11   8   3        6.82        6.39      4.88 o
  12   8   3       13.10       13.76      5.34 o
  13   8   3        0.06        3.34      6.75 o
 -13   9   3       15.34        4.15      5.18 o
 -12   9   3       23.41        6.43      9.09 o
 -11   9   3        5.35       -2.93      5.66 o
 -10   9   3       37.57       46.18      9.34 o
  -9   9   3        2.60       -5.81      6.54 o
  -8   9   3       24.61       23.07      4.73 o
  -7   9   3        9.96       18.71      4.22 o
  -6   9   3      259.92      261.06      7.50 o
  -5   9   3       17.99       16.80      3.56 o
  -4   9   3      428.07      408.22      9.33 o
  -3   9   3      521.53      531.42      9.64 o
  -2   9   3      509.87      516.90      7.60 o
  -1   9   3        0.93        1.00      2.28 o
   0   9   3      487.81      460.46      8.01 o
   1   9   3      676.27      688.04      9.53 o
   2   9   3      149.59      154.49      9.94 o
   3   9   3        3.94        3.37      4.40 o
   4   9   3       39.33       48.84      5.20 o
   5   9   3        9.18       11.20      3.96 o
   6   9   3      221.39      230.96     11.32 o
   7   9   3       21.18       29.57      5.69 o
   8   9   3        4.15        1.17      4.52 o
   9   9   3       47.73       42.98      6.76 o
  10   9   3       89.99       95.80     17.17 o
  11   9   3        3.70        0.24      4.54 o
  12   9   3        3.05        3.82      6.36 o
 -12  10   3        7.02        1.90      8.26 o
 -11  10   3        0.69       -1.78      4.54 o
 -10  10   3        3.78        5.61      5.91 o
  -9  10   3       24.33       17.23      5.07 o
  -8  10   3       93.81      103.10      5.58 o
  -7  10   3       12.83       17.38      3.75 o
  -6  10   3        0.75        3.02      3.39 o
  -5  10   3      286.03      283.27     15.13 o
  -4  10   3       13.84        9.86      2.64 o
  -3  10   3       30.95       46.06      2.93 o
  -2  10   3        1.88        1.02      2.72 o
  -1  10   3      216.38      216.68      5.44 o
   0  10   3      384.07      374.24      9.69 o
   1  10   3       75.55       70.39      5.09 o
   2  10   3       47.64       59.36      5.01 o
   3  10   3        0.06       -1.96      3.47 o
   4  10   3       53.52       95.54      5.85 o
   5  10   3       79.43       99.14      7.08 o
   6  10   3        2.29        6.61      7.70 o
   7  10   3       34.35       36.75      6.84 o
   8  10   3       47.35       55.25      5.08 o
   9  10   3       48.04       35.78      6.39 o
  10  10   3       16.78       14.12      5.48 o
  11  10   3        0.59        2.07      7.00 o
  12  10   3       26.17        5.47      8.16 o
 -11  11   3        3.98       -8.29     17.76 o
 -10  11   3        0.95       -0.36      4.19 o
  -9  11   3       12.37       16.05      8.23 o
  -8  11   3       17.91       12.74      5.43 o
  -7  11   3       34.95       32.19      3.77 o
  -6  11   3        1.26       -1.31      3.77 o
  -5  11   3        0.15        2.09      2.84 o
  -4  11   3        1.39        3.66      2.27 o
  -3  11   3       12.79       12.42      3.55 o
  -2  11   3       24.32       19.89      3.64 o
  -1  11   3       36.81       41.84      3.98 o
   0  11   3      241.33      265.84      7.45 o
   1  11   3      342.43      342.60      8.23 o
   2  11   3       87.77       72.67      5.49 o
   3  11   3      261.81      292.43      8.78 o
   4  11   3        5.18        8.85      5.55 o
   5  11   3       20.33       15.99      4.21 o
   6  11   3        0.05        3.80      4.57 o
   7  11   3       43.55       49.81      7.08 o
   8  11   3      100.03      122.44      6.18 o
   9  11   3        0.25        4.86      4.86 o
  10  11   3        5.18        4.70      6.78 o
  11  11   3        0.00        2.50      7.21 o
 -10  12   3        1.86       -1.89     14.79 o
  -9  12   3       31.81       14.29     19.42 o
  -8  12   3        1.17        0.84      3.41 o
  -7  12   3        1.11       -0.58      3.20 o
  -6  12   3       16.38       15.56      3.59 o
  -5  12   3      109.76      125.23      4.95 o
  -4  12   3       69.61       83.82      4.10 o
  -3  12   3      148.42      176.61      5.97 o
  -2  12   3      589.97      660.96     18.81 o
  -1  12   3       96.53       91.53      5.88 o
   0  12   3       49.83       60.15      6.03 o
   1  12   3        3.83        4.20      3.52 o
   2  12   3       25.89       38.12      5.31 o
   3  12   3       34.44       46.21      5.33 o
   4  12   3       13.06       14.10      5.72 o
   5  12   3        5.30        3.11      4.29 o
   6  12   3       34.18       48.02      5.67 o
   7  12   3        1.44        8.02      4.13 o
   8  12   3       37.56       44.21      4.98 o
   9  12   3       11.23        9.06      7.42 o
  10  12   3       35.00       46.12     18.42 o
  -9  13   3        7.00       -4.92     11.48 o
  -8  13   3        0.31      -15.96     15.70 o
  -7  13   3        1.28        4.47      6.70 o
  -6  13   3       38.56       32.06      7.93 o
  -5  13   3       29.83       27.25      4.30 o
  -4  13   3       81.31       78.35      5.32 o
  -3  13   3        5.60        6.92      3.52 o
  -2  13   3       84.20       93.13      5.28 o
  -1  13   3       40.36       36.77      5.48 o
   0  13   3       17.15       29.01      4.91 o
   1  13   3       20.03       20.42      5.31 o
   2  13   3       66.56       94.93      9.83 o
   3  13   3        8.72       14.88      5.98 o
   4  13   3        3.75        2.73      3.63 o
   5  13   3       13.23       12.93      4.74 o
   6  13   3        0.36        0.54      4.09 o
   7  13   3        5.57        3.14      3.69 o
   8  13   3       40.62       53.89     11.49 o
   9  13   3       11.91       11.73      8.92 o
  -7  14   3        0.16        7.32     13.58 o
  -6  14   3       18.22       12.96     10.72 o
  -5  14   3       18.14       12.06      4.98 o
  -4  14   3       19.19       20.34      5.61 o
  -3  14   3       23.84       17.17      4.20 o
  -2  14   3       11.55       14.28      5.07 o
  -1  14   3        3.55        5.98      5.04 o
   0  14   3        9.13        7.16      6.52 o
   1  14   3        7.64       10.59      5.24 o
   2  14   3        0.08        0.24      4.66 o
   3  14   3       44.76       44.56      8.49 o
   4  14   3       11.71       11.15      6.40 o
   5  14   3        6.46        1.60      5.02 o
   6  14   3        3.23       -1.90      5.98 o
   7  14   3        6.24       16.14      6.87 o
  -5  15   3        0.13        0.19      7.36 o
  -4  15   3        7.93        1.22      6.95 o
  -3  15   3        1.93        2.57      4.80 o
  -2  15   3        1.85        0.63      4.76 o
  -1  15   3       19.99       23.64      5.94 o
   0  15   3        0.05        1.39      4.79 o
   1  15   3        8.39       10.92      6.51 o
   2  15   3       22.80       23.74      6.71 o
   3  15   3        1.46       -0.63      4.97 o
   4  15   3       55.58       55.22      8.99 o
   5  15   3       66.67       94.88      9.28 o
  -1  16   3        0.32        5.54      5.72 o
   0  16   3        0.21        1.24      4.16 o
   1  16   3        9.20        8.37      5.69 o
 -14   0   4       25.67       19.98      8.82 o
 -12   0   4      377.66      334.89     14.65 o
 -10   0   4       15.21       29.72      7.38 o
  -8   0   4        0.01        3.79     10.11 o
  -6   0   4    13417.42    14376.94    158.61 o
  -4   0   4    12033.07    11995.08    108.45 o
  -2   0   4     2042.43     2048.43     21.79 o
   0   0   4    13240.62    13252.71    285.93 o
   2   0   4      232.72      151.68      8.18 o
   4   0   4      288.66      292.66     12.75 o
   6   0   4      318.33      292.22     12.32 o
   8   0   4      108.53      112.94     13.52 o
  10   0   4      439.98      430.66     40.89 o
  12   0   4        0.04       11.95     15.31 o
  14   0   4       16.46        5.82     16.72 o
 -15   1   4       24.82       15.81      6.88 o
 -14   1   4       13.75       15.79      6.34 o
 -13   1   4        1.73        8.65      5.85 o
 -12   1   4        0.96        3.22      4.05 o
 -11   1   4       61.68       62.83      5.39 o
 -10   1   4      722.91      784.96     14.25 o
  -9   1   4     1833.83     1921.48     20.80 o
  -8   1   4      156.25      162.31      5.72 o
  -7   1   4       45.82       49.09      4.72 o
  -6   1   4       63.76       81.84      4.57 o
  -5   1   4        5.51        2.15      1.90 o
  -4   1   4       53.27       61.37      3.20 o
  -3   1   4        0.07        0.92      2.05 o
  -2   1   4     2654.66     2238.57     15.92 o
  -1   1   4       62.16       84.45      3.31 o
   0   1   4     3944.81     4068.45     35.77 o
   1   1   4     1117.54      848.51     21.25 o
   2   1   4      321.65      269.05      7.29 o
   3   1   4     1117.04      976.53     13.73 o
   4   1   4     1364.26     1187.60     16.79 o
   5   1   4      765.96      734.29     12.08 o
   6   1   4     1089.37     1045.52     16.53 o
   7   1   4      361.04      375.34     13.33 o
   8   1   4      527.59      516.93     14.79 o
   9   1   4        0.39        6.17      7.34 o
  10   1   4        8.62        6.93      7.16 o
  11   1   4       56.50       47.79     12.41 o
  12   1   4       73.77       70.96     16.81 o
  13   1   4        6.19        3.82     12.47 o
  14   1   4       48.93        4.85     14.38 o
  15   1   4        1.29        9.40     13.72 o
 -15   2   4        0.76        3.45      5.37 o
 -14   2   4       27.58       19.37      6.65 o
 -13   2   4      193.58      220.98      8.14 o
 -12   2   4        3.23        2.83      3.69 o
 -11   2   4        3.99       -2.13      3.27 o
 -10   2   4       78.59       88.93      7.17 o
  -9   2   4      481.87      492.97      8.94 o
  -8   2   4      272.38      265.76      6.05 o
  -7   2   4     1525.81     1507.09     15.89 o
  -6   2   4      174.56      226.41      3.94 o
  -5   2   4       25.28       14.47      1.87 o
  -4   2   4     2967.18     2844.24     21.47 o
  -3   2   4     2295.23     1867.68     13.05 o
  -2   2   4      902.25      868.30      7.96 o
  -1   2   4      222.51      237.12      4.30 o
   0   2   4     3560.60     3209.64     26.29 o
   1   2   4      593.83      615.16     11.07 o
   2   2   4      100.02       72.29      5.14 o
   3   2   4      538.69      529.03      9.79 o
   4   2   4       55.23       55.15      5.27 o
   5   2   4      442.25      491.38     12.68 o
   6   2   4        1.94        5.71      4.67 o
   7   2   4        4.17        6.67      9.06 o
   8   2   4      948.01     1004.06     21.83 o
   9   2   4        3.61        7.14      7.58 o
  10   2   4      633.23      629.93     18.73 o
  11   2   4      198.88      220.63     13.72 o
  12   2   4        3.68        0.11     12.72 o
  13   2   4       36.09        0.81      9.20 o
  14   2   4        2.39       -3.04     11.10 o
  15   2   4        0.08        2.18     13.90 o
 -15   3   4        3.74        3.42      4.52 o
 -14   3   4       10.53        8.23      4.77 o
 -13   3   4       22.09       20.31      5.45 o
 -12   3   4       58.04       56.97      6.09 o
 -11   3   4       18.64       18.47      4.51 o
 -10   3   4       55.64       60.63      4.41 o
  -9   3   4      176.02      202.35      6.44 o
  -8   3   4       20.33       35.66      4.01 o
  -7   3   4        8.25        8.22      2.58 o
  -6   3   4      195.72      207.42      5.92 o
  -5   3   4     1760.18     1880.78     14.40 o
  -4   3   4     5256.79     5246.42     34.23 o
  -3   3   4       42.68       55.60      2.87 o
  -2   3   4      829.31      697.38     13.12 o
  -1   3   4     1027.49      939.49      8.16 o
   0   3   4     4289.86     3900.33     30.32 o
   1   3   4      584.59      656.15      9.70 o
   2   3   4      382.44      396.66      8.55 o
   3   3   4       19.16       29.90      4.33 o
   4   3   4      607.43      603.52     12.35 o
   5   3   4        7.59        9.42      5.60 o
   6   3   4      250.13      227.23      9.50 o
   7   3   4      125.92      126.26      8.89 o
   8   3   4        2.62        5.99      6.73 o
   9   3   4       63.15       72.05      9.37 o
  10   3   4      212.63      229.20     16.99 o
  11   3   4       23.90       28.37     10.04 o
  12   3   4        0.49        0.27      6.58 o
  13   3   4        3.18        1.60      9.65 o
  14   3   4        0.04       -1.56     14.95 o
  15   3   4        5.65        4.25     12.61 o
 -15   4   4        0.30        6.34      6.60 o
 -14   4   4        0.05        0.48      3.64 o
 -13   4   4       24.94       23.41      4.95 o
 -12   4   4      268.99      346.04      8.16 o
 -11   4   4      169.87      210.75      7.23 o
 -10   4   4      399.43      464.92      9.40 o
  -9   4   4       31.37       45.32      4.08 o
  -8   4   4      164.80      186.23      4.30 o
  -7   4   4       26.51       29.95      3.44 o
  -6   4   4       48.01       39.59      2.98 o
  -5   4   4     2645.43     2650.13     18.87 o
  -4   4   4      250.33      208.05      3.62 o
  -3   4   4      796.38      826.76     11.77 o
  -2   4   4       81.21       61.00      6.21 o
  -1   4   4      274.27      332.87      5.82 o
   0   4   4        0.70        3.27      2.96 o
   1   4   4        1.09       -2.07      3.25 o
   2   4   4     2016.21     1846.68     19.33 o
   3   4   4       91.78      131.22      8.05 o
   4   4   4       31.21       46.61      5.89 o
   5   4   4     2388.33     2546.39     33.22 o
   6   4   4       30.45       37.51      7.14 o
   7   4   4        2.43        4.32      5.39 o
   8   4   4      470.79      472.81     16.07 o
   9   4   4      151.17      159.65     12.42 o
  10   4   4       50.83       39.83      9.25 o
  11   4   4       34.49       44.92      9.72 o
  12   4   4       72.53       44.49     19.16 o
  13   4   4        9.60        4.74      8.49 o
  14   4   4       12.13       -1.28      8.44 o
 -15   5   4       64.95        0.13      5.17 o
 -14   5   4        0.21        4.27      5.72 o
 -13   5   4        1.50        5.26      4.08 o
 -12   5   4       50.50       40.57      5.22 o
 -11   5   4        1.69        2.75      3.23 o
 -10   5   4       90.56      111.27      7.63 o
  -9   5   4      188.79      211.37      8.76 o
  -8   5   4       14.87       10.30      3.50 o
  -7   5   4      904.92      908.55     12.20 o
  -6   5   4       52.11       69.23      5.41 o
  -5   5   4       28.68       45.21      2.92 o
  -4   5   4      219.64      216.61      9.84 o
  -3   5   4     1934.60     1792.26     24.88 o
  -2   5   4      110.12      147.26      6.58 o
  -1   5   4      113.67      103.90      3.08 o
   0   5   4     7284.17     7339.70     56.28 o
   1   5   4     2471.36     2327.93     21.51 o
   2   5   4      491.60      520.89      9.56 o
   3   5   4     1969.16     1868.91     22.53 o
   4   5   4        5.75       13.52      6.06 o
   5   5   4      628.80      620.29     14.76 o
   6   5   4        4.67        8.22      5.47 o
   7   5   4      261.92      282.52     20.79 o
   8   5   4       62.26       73.90     11.60 o
   9   5   4       31.05       26.46      9.04 o
  10   5   4      109.78      129.11     17.83 o
  11   5   4       22.68       18.74      7.73 o
  12   5   4       14.12        5.35      7.86 o
  13   5   4       45.46       43.02     24.48 o
  14   5   4        0.03        6.79     13.66 o
 -14   6   4        6.26        0.83      5.09 o
 -13   6   4        3.29        0.08      3.54 o
 -12   6   4        0.29        1.28      4.63 o
 -11   6   4       27.54       31.47      6.47 o
 -10   6   4        0.07        1.92      3.74 o
  -9   6   4       35.55       34.84      4.14 o
  -8   6   4        0.68        4.86      2.71 o
  -7   6   4       27.04       35.97      6.38 o
  -6   6   4        3.13        7.56      1.69 o
  -5   6   4       54.73       45.79      2.86 o
  -4   6   4      261.34      273.70      6.99 o
  -3   6   4        0.14       10.03      4.53 o
  -2   6   4     3739.38     3938.72     29.65 o
  -1   6   4      183.96      161.57      3.94 o
   0   6   4      677.33      602.73      7.19 o
   1   6   4     2763.58     2761.01     24.85 o
   2   6   4     2130.70     2141.74     21.28 o
   3   6   4      422.16      351.23      7.13 o
   4   6   4       96.23       86.49      4.75 o
   5   6   4      511.99      498.17      9.90 o
   6   6   4       26.28       30.91      5.72 o
   7   6   4        2.60        1.04      4.20 o
   8   6   4        2.83       -3.46      5.13 o
   9   6   4      105.01      103.19      9.61 o
  10   6   4       10.46       12.39      6.71 o
  11   6   4       43.08       48.04     14.80 o
  12   6   4        1.40       -0.78      8.70 o
  13   6   4        0.21       -7.02     12.18 o
  14   6   4        6.49        3.83      8.24 o
 -14   7   4        3.24        0.29      6.47 o
 -13   7   4        0.31       -1.37      4.92 o
 -12   7   4        1.70       -0.05      3.62 o
 -11   7   4       75.53       85.56      6.07 o
 -10   7   4        9.17       11.48      4.18 o
  -9   7   4        7.33       10.16      3.79 o
  -8   7   4      217.37      278.91     12.05 o
  -7   7   4      168.24      156.02     10.90 o
  -6   7   4      478.56      471.78      8.14 o
  -5   7   4      211.01      206.25      7.84 o
  -4   7   4        5.33        4.70      1.51 o
  -3   7   4      419.93      457.49     11.20 o
  -2   7   4      895.97      903.69     11.11 o
  -1   7   4     1374.41     1453.41     15.72 o
   0   7   4      874.50      781.93      9.82 o
   1   7   4       33.09       51.75      6.98 o
   2   7   4       99.49      130.54      4.90 o
   3   7   4     1790.89     1934.10     19.81 o
   4   7   4       31.91       25.40      4.79 o
   5   7   4       25.56       24.75      4.13 o
   6   7   4       39.41       38.46      4.84 o
   7   7   4       47.94       62.61      6.83 o
   8   7   4       73.81       84.98      8.96 o
   9   7   4        1.41        1.41      5.38 o
  10   7   4       37.85       69.19     10.91 o
  11   7   4        0.02       -1.23      6.39 o
  12   7   4        1.22        2.71      8.37 o
  13   7   4       62.75       27.57     16.72 o
 -13   8   4        2.74        1.05      4.32 o
 -12   8   4        4.85        1.24      4.58 o
 -11   8   4       12.54        8.23      4.58 o
 -10   8   4       47.10       61.74      4.81 o
  -9   8   4       31.46       29.88      6.72 o
  -8   8   4      440.93      476.36     17.32 o
  -7   8   4      166.21      173.53      8.84 o
  -6   8   4       25.44       34.87      6.19 o
  -5   8   4        8.58        5.30      3.64 o
  -4   8   4      179.72      172.45      5.82 o
  -3   8   4        2.48        3.40      1.78 o
  -2   8   4        1.18        2.54      2.54 o
  -1   8   4      890.49      843.03     11.89 o
   0   8   4        0.16        1.55      3.42 o
   1   8   4     1105.90     1059.48     14.54 o
   2   8   4      127.38      121.05      5.82 o
   3   8   4      596.54      582.55      9.49 o
   4   8   4        0.08        0.10      3.34 o
   5   8   4        0.09       -0.51      3.34 o
   6   8   4       45.76       47.81      5.82 o
   7   8   4      126.69      144.16      7.13 o
   8   8   4       18.64       28.89      5.72 o
   9   8   4       75.33       79.61      8.68 o
  10   8   4        1.71       -0.61      4.38 o
  11   8   4        0.98       -0.28      4.45 o
  12   8   4       23.16       16.40     11.54 o
  13   8   4        8.87        7.18      9.09 o
 -13   9   4       14.85        0.04     14.07 o
 -12   9   4       46.04       12.53      6.70 o
 -11   9   4        7.33        5.40      4.19 o
 -10   9   4      187.96      208.47     12.27 o
  -9   9   4        0.01        1.54      6.94 o
  -8   9   4        0.21       -1.98      4.43 o
  -7   9   4       66.86       67.55      5.75 o
  -6   9   4       69.73       66.85      3.50 o
  -5   9   4      492.73      572.46     20.09 o
  -4   9   4      331.04      338.13     18.20 o
  -3   9   4      172.95      167.22      6.49 o
  -2   9   4        1.31        1.85      2.61 o
  -1   9   4       46.53       54.51      4.35 o
   0   9   4        6.38        1.51      3.22 o
   1   9   4        2.48        0.12      2.40 o
   2   9   4       22.81       15.51      4.76 o
   3   9   4        0.66       -3.57      6.08 o
   4   9   4      128.34      148.05      6.06 o
   5   9   4       19.50       24.32      4.41 o
   6   9   4        4.66        8.95      5.39 o
   7   9   4       72.62       73.98      7.70 o
   8   9   4      101.25      142.08      8.86 o
   9   9   4       37.48       46.09      7.83 o
  10   9   4        1.81        3.15      4.49 o
  11   9   4        0.00        1.79      5.87 o
  12   9   4       13.30       10.71      9.98 o
 -12  10   4        0.33       -0.51     11.83 o
 -11  10   4       26.54        9.25      3.31 o
 -10  10   4       19.54        7.72      3.89 o
  -9  10   4        0.01       10.10     14.03 o
  -8  10   4        2.12       -1.09      4.97 o
  -7  10   4      171.57      188.54     12.37 o
  -6  10   4       42.74       56.38      6.75 o
  -5  10   4       21.95       25.21      3.62 o
  -4  10   4      283.90      293.60     14.32 o
  -3  10   4       55.37       52.05      5.23 o
  -2  10   4      253.31      250.22      6.30 o
  -1  10   4      398.44      381.33     10.54 o
   0  10   4      226.88      228.12      6.94 o
   1  10   4      230.33      230.84      6.96 o
   2  10   4      368.33      391.82     11.81 o
   3  10   4       67.97       68.73      8.12 o
   4  10   4      609.98      649.08     12.56 o
   5  10   4       59.80       87.08      6.56 o
   6  10   4       87.87      112.31      6.78 o
   7  10   4       59.60       91.68      8.97 o
   8  10   4       40.27       48.51      6.09 o
   9  10   4       64.01       46.08     10.78 o
  10  10   4        3.32        2.93      4.23 o
  11  10   4        6.57        0.88      6.91 o
 -11  11   4        0.74        1.30     10.76 o
 -10  11   4       26.88       24.25     26.22 o
  -9  11   4       35.81       14.89      7.41 o
  -8  11   4       80.30       41.75     33.04 o
  -7  11   4       11.42        8.33      3.91 o
  -6  11   4       11.07        5.96      1.63 o
  -5  11   4      136.77      144.97     11.68 o
  -4  11   4        0.01        1.86      1.61 o
  -3  11   4       65.81       80.01     11.29 o
  -2  11   4       29.45       29.62      3.45 o
  -1  11   4       42.66       39.69      4.29 o
   0  11   4        0.08        2.20      3.17 o
   1  11   4      331.10      353.19      8.47 o
   2  11   4       19.98       25.07      5.22 o
   3  11   4       10.00        6.18      4.75 o
   4  11   4      125.11      143.39     15.62 o
   5  11   4       15.60       13.29      4.08 o
   6  11   4       51.89       55.71      7.71 o
   7  11   4        7.14        2.36      4.41 o
   8  11   4        6.74        3.94      4.84 o
   9  11   4        3.20        4.23      7.34 o
  10  11   4       10.98       17.26      7.92 o
 -10  12   4       11.07       -6.94     15.25 o
  -9  12   4       29.18       28.19     26.68 o
  -8  12   4       16.05        0.30      8.04 o
  -7  12   4        0.71      -14.16     11.62 o
  -6  12   4       46.94       30.40      6.05 o
  -5  12   4        4.13        3.64      1.97 o
  -4  12   4      155.81      156.29      7.98 o
  -3  12   4        0.70       -0.78      3.67 o
  -2  12   4      110.48      119.54      6.08 o
  -1  12   4      104.26      110.16      5.61 o
   0  12   4       49.63       58.06      5.34 o
   1  12   4        1.34       -0.20      3.62 o
   2  12   4      226.54      259.84      8.07 o
   3  12   4        7.85        9.15      5.47 o
   4  12   4        0.50        2.47      4.39 o
   5  12   4       47.12       51.91      5.32 o
   6  12   4       79.45      108.57      7.56 o
   7  12   4        6.11       10.93      5.77 o
   8  12   4       15.63       19.10      5.97 o
   9  12   4        0.15        1.49      6.64 o
  -9  13   4       18.93       -1.56     12.62 o
  -8  13   4       10.51       19.19     11.92 o
  -7  13   4        0.24       -7.19      8.95 o
  -6  13   4        3.01        9.87      9.79 o
  -5  13   4        1.13        0.52      2.08 o
  -4  13   4        1.18       -0.43      2.73 o
  -3  13   4       21.89       20.86      5.13 o
  -2  13   4      117.53      114.99      5.80 o
  -1  13   4        8.18       -1.57      5.53 o
   0  13   4       23.78       24.15      5.76 o
   1  13   4       16.08       20.16      4.70 o
   2  13   4       21.90       20.21      6.20 o
   3  13   4       26.09       33.74      6.24 o
   4  13   4       42.19       37.72      6.71 o
   5  13   4       37.82       34.82      5.80 o
   6  13   4        5.98        2.64      4.38 o
   7  13   4        3.72        3.74      4.36 o
   8  13   4       31.17       27.09      7.49 o
  -7  14   4        0.11      -14.28     12.34 o
  -6  14   4       45.31       56.22     25.26 o
  -5  14   4        0.50        0.87      8.08 o
  -4  14   4        3.11       -0.20      7.13 o
  -3  14   4        2.15       -0.95      2.97 o
  -2  14   4       17.21       11.25      4.77 o
  -1  14   4       21.60       31.62      6.07 o
   0  14   4        3.78        9.54      5.95 o
   1  14   4        0.99        8.50      5.09 o
   2  14   4       15.15       11.14      9.04 o
   3  14   4        1.00       -6.08      6.24 o
   4  14   4        8.34        0.80      4.05 o
   5  14   4       89.00       97.76     13.40 o
   6  14   4        6.32        1.01      4.90 o
   7  14   4       48.76       65.53      9.87 o
  -5  15   4       50.99        5.18     10.05 o
  -4  15   4        1.61        0.86      7.96 o
  -3  15   4        3.83       -0.05      7.00 o
  -2  15   4       34.82       13.02      7.60 o
  -1  15   4        2.64        4.68      5.28 o
   0  15   4       24.17       22.06      6.43 o
   1  15   4        9.52        5.13      6.02 o
   2  15   4       10.13        6.47      6.98 o
   3  15   4       23.88        9.53      7.00 o
   4  15   4        5.95        9.59      7.66 o
 -15   0   5        1.84        7.33      8.35 o
 -13   0   5       61.45       86.75     17.35 o
 -11   0   5        2.04        1.12      5.11 o
  -9   0   5       59.41       48.65      6.81 o
  -7   0   5      120.04      132.32      5.70 o
  -5   0   5     6901.80     7106.61     67.15 o
  -3   0   5     3916.84     3273.97     35.50 o
  -1   0   5     8737.70     8975.54    216.30 o
   1   0   5       16.51       -0.04      4.59 o
   3   0   5     1277.15      921.05     20.34 o
   5   0   5      170.39      175.66     10.45 o
   7   0   5      531.58      506.86     17.29 o
   9   0   5      148.37      164.92     16.46 o
  11   0   5      329.78      340.90     29.01 o
  13   0   5        5.19       -1.73     23.63 o
 -15   1   5        9.41        7.65      5.35 o
 -14   1   5       27.78       31.40      6.17 o
 -13   1   5      114.03      122.24      7.58 o
 -12   1   5       34.45       30.23      5.00 o
 -11   1   5        0.68        7.01      4.11 o
 -10   1   5      165.27      192.78      7.80 o
  -9   1   5      166.12      180.64      7.16 o
  -8   1   5        7.24        3.56      3.02 o
  -7   1   5      461.17      411.58      6.65 o
  -6   1   5     1108.78     1165.34     11.19 o
  -5   1   5      648.22      694.43      6.79 o
  -4   1   5        1.47       10.84      2.14 o
  -3   1   5       11.30       31.47      2.25 o
  -2   1   5      109.57      107.34      3.91 o
  -1   1   5      252.06      163.96      4.38 o
   0   1   5     1395.04     1339.11     21.11 o
   1   1   5      138.99      111.71      5.10 o
   2   1   5     1000.92      858.53     12.43 o
   3   1   5     3160.62     2891.89     37.47 o
   4   1   5      961.82      880.73     15.48 o
   5   1   5       25.72       23.86      5.45 o
   6   1   5       70.86      105.84      8.37 o
   7   1   5     1013.26     1096.84     23.15 o
   8   1   5      137.18      173.47     10.11 o
   9   1   5       46.71       46.88      7.77 o
  10   1   5       32.30       38.98     12.59 o
  11   1   5       74.83       77.36     13.93 o
  12   1   5        2.23        4.68     12.68 o
  13   1   5       16.12       -1.90     10.44 o
  14   1   5        3.43        4.37     12.06 o
 -15   2   5       27.11       24.46      7.75 o
 -14   2   5        0.01        4.90      4.98 o
 -13   2   5       14.79       10.93      5.85 o
 -12   2   5        0.08       -0.98      3.44 o
 -11   2   5        1.66        1.83      4.17 o
 -10   2   5       95.42      130.53      5.74 o
  -9   2   5        0.01        0.75      3.05 o
  -8   2   5      201.49      222.88      6.02 o
  -7   2   5      471.81      508.29      7.38 o
  -6   2   5      104.85      104.18      4.05 o
  -5   2   5     1165.16     1174.93     11.24 o
  -4   2   5       19.31       26.66      2.05 o
  -3   2   5      241.35      248.56      5.43 o
  -2   2   5     2551.50     2272.03     18.10 o
  -1   2   5     4464.29     4376.38     39.85 o
   0   2   5     4845.45     4350.79     41.56 o
   1   2   5       13.65       20.59      3.51 o
   2   2   5      145.19      159.29      6.83 o
   3   2   5        4.50        3.37      4.04 o
   4   2   5     1204.83     1128.25     15.24 o
   5   2   5      619.14      622.39     11.61 o
   6   2   5      115.46      153.98      8.44 o
   7   2   5       19.68       14.97      6.17 o
   8   2   5      220.31      225.20     13.31 o
   9   2   5       16.69       19.14      7.99 o
  10   2   5       25.64       45.46      9.81 o
  11   2   5       92.01       89.73     15.24 o
  12   2   5      112.39      119.15     38.43 o
  13   2   5       10.62       -4.62     11.44 o
  14   2   5       17.69       -3.06     16.88 o
 -15   3   5        1.89        0.38      4.01 o
 -14   3   5       13.45        9.03      5.30 o
 -13   3   5       21.58       20.87      5.51 o
 -12   3   5       60.56       67.19      6.31 o
 -11   3   5        3.04        3.17      3.92 o
 -10   3   5        0.01        0.29      2.70 o
  -9   3   5       12.20       18.85      3.72 o
  -8   3   5        4.47        5.16      2.82 o
  -7   3   5      914.47      887.08     12.53 o
  -6   3   5      431.32      489.75      6.32 o
  -5   3   5       50.01       75.00      3.42 o
  -4   3   5       13.93        8.44      2.01 o
  -3   3   5      303.26      268.65      4.01 o
  -2   3   5      144.93      131.08      2.98 o
  -1   3   5     3545.86     3270.67     26.27 o
   0   3   5     3992.77     3732.85     30.59 o
   1   3   5      113.12       96.26      5.37 o
   2   3   5     2070.21     1820.01     20.20 o
   3   3   5       38.57       36.19      5.82 o
   4   3   5     1195.74     1250.12     17.18 o
   5   3   5      436.80      414.48     10.52 o
   6   3   5      918.45      973.58     20.13 o
   7   3   5       76.31       93.62     10.06 o
   8   3   5        9.86        7.46      7.51 o
   9   3   5      191.18      186.76     12.29 o
  10   3   5        1.13       -2.14      7.24 o
  11   3   5       68.43       75.50     12.44 o
  12   3   5        5.42        1.63     11.87 o
  13   3   5       63.56       30.90     22.63 o
  14   3   5        1.34       -0.08     11.89 o
 -15   4   5        0.70       -0.28      4.77 o
 -14   4   5       14.21        6.38      4.65 o
 -13   4   5       13.01       16.18      5.73 o
 -12   4   5        9.63       11.27      4.09 o
 -11   4   5       31.14       34.57      5.73 o
 -10   4   5       41.76       47.70      4.02 o
  -9   4   5      229.26      234.25      7.10 o
  -8   4   5      112.59      117.88      4.99 o
  -7   4   5       24.98       35.87      3.59 o
  -6   4   5      485.47      529.34      6.18 o
  -5   4   5       10.45       14.56      2.94 o
  -4   4   5      789.51      812.57      9.36 o
  -3   4   5     1433.30     1302.49     18.00 o
  -2   4   5      142.86      127.13      6.36 o
  -1   4   5      326.81      307.13      4.83 o
   0   4   5        8.32       16.82      3.93 o
   1   4   5      512.52      555.87     10.31 o
   2   4   5       23.88       29.37      4.06 o
   3   4   5      320.32      257.80     10.32 o
   4   4   5       92.24      108.63      8.26 o
   5   4   5      152.97      166.64      9.88 o
   6   4   5      166.09      170.40     10.63 o
   7   4   5      396.63      369.94     16.24 o
   8   4   5      204.51      201.94     11.73 o
   9   4   5        3.06        3.02      7.58 o
  10   4   5        1.09       -0.80      9.52 o
  11   4   5        9.37        6.01      8.99 o
  12   4   5       25.06        9.57      9.21 o
  13   4   5        6.82       -0.43      6.32 o
  14   4   5        1.78        2.13     16.28 o
 -14   5   5        3.48        4.09      5.65 o
 -13   5   5        0.30        0.02      2.81 o
 -12   5   5        0.12        1.26      4.82 o
 -11   5   5      102.39      131.26      9.88 o
 -10   5   5      150.14      191.64      7.87 o
  -9   5   5      218.44      229.75     14.10 o
  -8   5   5       37.82       39.47      3.77 o
  -7   5   5       14.59       13.88      4.78 o
  -6   5   5     1565.56     1574.10     14.01 o
  -5   5   5       69.07       50.16      3.51 o
  -4   5   5     1135.22      961.88     13.59 o
  -3   5   5        0.29        4.35      4.01 o
  -2   5   5      532.57      548.42     10.94 o
  -1   5   5     2917.75     3003.15     23.20 o
   0   5   5      854.18      951.40     12.64 o
   1   5   5       14.13       20.26      4.05 o
   2   5   5      436.05      429.09     10.88 o
   3   5   5      149.40      146.55      6.64 o
   4   5   5       81.68       99.04      7.92 o
   5   5   5      115.26      121.49      9.10 o
   6   5   5       24.86       32.43      8.14 o
   7   5   5       50.97       46.55     10.54 o
   8   5   5      298.50      325.14     13.65 o
   9   5   5        7.37        7.69      8.09 o
  10   5   5       16.20       12.84      9.30 o
  11   5   5        9.71       12.62      9.94 o
  12   5   5       21.66       10.40      9.57 o
  13   5   5       11.12       -5.79     10.42 o
  14   5   5        7.09       17.86     10.82 o
 -14   6   5        3.23        0.60      4.91 o
 -13   6   5       10.90       -0.26      4.47 o
 -12   6   5        0.83       -1.93      4.25 o
 -11   6   5       93.01      115.77      6.77 o
 -10   6   5       88.64       97.17      5.87 o
  -9   6   5        8.32        2.34      3.54 o
  -8   6   5       36.95       24.08      3.77 o
  -7   6   5       78.98       86.76      5.36 o
  -6   6   5      366.98      386.98     10.89 o
  -5   6   5        9.37       12.03      5.39 o
  -4   6   5       11.67       11.02      4.59 o
  -3   6   5      271.04      287.54      8.63 o
  -2   6   5        1.73        5.67      4.34 o
  -1   6   5      419.20      389.64      6.57 o
   0   6   5      332.69      304.39      5.24 o
   1   6   5      289.40      249.92      6.37 o
   2   6   5     1059.34     1056.72     12.81 o
   3   6   5     1556.88     1551.82     21.01 o
   4   6   5      373.43      342.03     15.78 o
   5   6   5       39.37       29.17      5.55 o
   6   6   5      156.89      156.40     13.10 o
   7   6   5        0.60        8.41      7.07 o
   8   6   5       39.29       38.31      8.59 o
   9   6   5       24.00       28.44     11.09 o
  10   6   5      151.87      183.27     20.14 o
  11   6   5       14.27        8.21      8.10 o
  12   6   5       70.28       25.20     15.50 o
  13   6   5        6.90       -2.87      8.67 o
 -14   7   5        1.28        1.17      6.15 o
 -13   7   5       70.58        0.39      5.66 o
 -12   7   5        3.51       -0.78      4.10 o
 -11   7   5       88.82      110.44      6.63 o
 -10   7   5        0.06        4.11      2.81 o
  -9   7   5      329.45      382.46     11.42 o
  -8   7   5      158.65      150.88      7.45 o
  -7   7   5       32.99       33.70      2.90 o
  -6   7   5       77.88       89.70      8.49 o
  -5   7   5       14.00       24.22      7.09 o
  -4   7   5      531.63      520.84     12.58 o
  -3   7   5       11.66        7.14      5.02 o
  -2   7   5       18.66       15.50      1.51 o
  -1   7   5     1040.37      959.58     10.41 o
   0   7   5       68.57       83.58      4.38 o
   1   7   5       87.85       85.54      4.49 o
   2   7   5      542.58      545.14      9.16 o
   3   7   5       76.42       90.87      5.08 o
   4   7   5      129.74      142.55     12.43 o
   5   7   5        0.06        5.94      3.66 o
   6   7   5      136.18      147.78      7.63 o
   7   7   5       61.14       66.57      6.69 o
   8   7   5       50.21       48.65      7.74 o
   9   7   5       75.02       78.05      9.80 o
  10   7   5        4.33       -0.55      6.33 o
  11   7   5        5.64        9.23      8.37 o
  12   7   5       29.56        4.38      7.85 o
  13   7   5       13.12        8.24      8.78 o
 -13   8   5       15.17        3.93      6.05 o
 -12   8   5        2.73        0.55      3.84 o
 -11   8   5       13.83       11.95      5.31 o
 -10   8   5        6.22        0.02      2.82 o
  -9   8   5        5.14        5.75      2.79 o
  -8   8   5       13.83       13.04      3.29 o
  -7   8   5       11.58       11.26      9.27 o
  -6   8   5      223.83      223.06     11.87 o
  -5   8   5       96.00      137.11      9.44 o
  -4   8   5        0.37        0.87      2.32 o
  -3   8   5      147.64      179.24     15.81 o
  -2   8   5      434.28      435.43      9.86 o
  -1   8   5        0.89        1.76      2.77 o
   0   8   5        0.28        5.72      3.13 o
   1   8   5      456.81      427.97      8.03 o
   2   8   5        6.67       10.43      3.38 o
   3   8   5      347.24      361.23      9.90 o
   4   8   5       82.55      111.99      6.72 o
   5   8   5       17.05       14.09      4.75 o
   6   8   5      282.73      331.41      9.01 o
   7   8   5       59.06       62.63      7.31 o
   8   8   5       11.81       12.10      5.28 o
   9   8   5        9.45       18.75      7.34 o
  10   8   5        6.83        3.07      4.81 o
  11   8   5       60.15       18.38     15.22 o
  12   8   5       35.38       21.43     17.80 o
 -12   9   5       41.37        0.85     10.31 o
 -11   9   5        4.30        1.99      3.71 o
 -10   9   5       20.63       12.06      3.85 o
  -9   9   5        0.51        1.58      1.67 o
  -8   9   5      107.30      113.35     19.10 o
  -7   9   5        6.44       -0.38      5.68 o
  -6   9   5       38.36       56.81     10.53 o
  -5   9   5       19.50       25.40      7.61 o
  -4   9   5      186.73      181.38      7.34 o
  -3   9   5      118.07      113.81      6.10 o
  -2   9   5        0.51        1.02      2.33 o
  -1   9   5        1.51        2.36      2.88 o
   0   9   5       18.30       23.54      3.47 o
   1   9   5       47.80       42.93      4.39 o
   2   9   5      126.99      127.27      7.10 o
   3   9   5       27.64       30.77      5.25 o
   4   9   5       50.03       42.66      4.95 o
   5   9   5      107.86      126.70      7.42 o
   6   9   5       32.50       37.75      6.92 o
   7   9   5       23.35       25.01      5.87 o
   8   9   5       13.44        7.46      5.93 o
   9   9   5       47.30       50.19      7.75 o
  10   9   5       24.12       16.91      8.63 o
  11   9   5        4.14        3.90      6.52 o
  12   9   5        1.32       -0.73      5.39 o
 -12  10   5       11.56        0.65     10.42 o
 -11  10   5        0.10        5.31     11.91 o
 -10  10   5       77.65        0.40     11.11 o
  -9  10   5       32.00       -1.18      9.38 o
  -8  10   5       99.20      103.61     33.29 o
  -7  10   5      150.37      178.29     13.26 o
  -6  10   5       24.42       41.31      9.40 o
  -5  10   5      265.55      318.11     15.82 o
  -4  10   5        6.26        4.73      3.27 o
  -3  10   5      127.71      132.74      4.02 o
  -2  10   5      115.60      116.53      4.23 o
  -1  10   5       27.07       18.86      3.29 o
   0  10   5        5.08        1.97      2.62 o
   1  10   5       62.36       63.65      6.23 o
   2  10   5      207.53      195.27      9.66 o
   3  10   5       21.52       23.19      5.26 o
   4  10   5       59.41       74.68      5.89 o
   5  10   5       25.96       28.65      6.05 o
   6  10   5       35.46       42.32      6.34 o
   7  10   5        1.26        6.17      5.84 o
   8  10   5        2.75        3.86      5.23 o
   9  10   5       47.18       64.80      9.24 o
  10  10   5       19.58        9.11      7.97 o
  11  10   5        0.59       -4.50      4.79 o
 -11  11   5       10.45        1.35     13.43 o
 -10  11   5       76.42        3.36     18.37 o
  -9  11   5       24.51       35.19     31.85 o
  -8  11   5       24.98        9.84      9.37 o
  -7  11   5      269.76      333.43     16.82 o
  -6  11   5       17.57       16.97      9.70 o
  -5  11   5      148.99      167.81     14.14 o
  -4  11   5      110.43       89.72      8.03 o
  -3  11   5       72.92       81.76      5.05 o
  -2  11   5        7.39        9.38      2.53 o
  -1  11   5       10.69        9.15      3.07 o
   0  11   5        0.26       -2.13      2.84 o
   1  11   5       18.83       10.36      4.69 o
   2  11   5      204.09      213.33      7.79 o
   3  11   5        5.84        6.90      4.37 o
   4  11   5        1.27       -2.14      4.13 o
   5  11   5        1.88        1.43      3.70 o
   6  11   5       10.08       19.89      5.86 o
   7  11   5       24.13       36.90      6.65 o
   8  11   5       11.04       10.85      6.37 o
   9  11   5        5.42       -0.45      5.48 o
  10  11   5        0.07       -3.93      7.88 o
 -10  12   5        6.15       16.16     18.31 o
  -9  12   5        0.57       10.09     12.32 o
  -8  12   5       48.29       81.72     31.52 o
  -7  12   5        8.12       18.77     10.84 o
  -6  12   5        1.13       -0.67      7.52 o
  -5  12   5       33.12       43.93     11.54 o
  -4  12   5        8.58       10.28      4.08 o
  -3  12   5       20.66       26.78      2.93 o
  -2  12   5        5.72       10.60      2.74 o
  -1  12   5       27.59       23.57      5.37 o
   0  12   5       46.99       58.66      4.95 o
   1  12   5      160.81      178.91      7.26 o
   2  12   5       13.96       12.74      4.27 o
   3  12   5        0.07        2.40      3.89 o
   4  12   5        6.75        8.93      4.87 o
   5  12   5        3.89        8.50      4.67 o
   6  12   5       17.33       10.79      5.22 o
   7  12   5       26.66       19.49      6.68 o
   8  12   5       20.53       16.04      7.03 o
   9  12   5        9.69        6.36      7.00 o
  -8  13   5        0.01       12.97     11.50 o
  -7  13   5       26.66        4.67     10.74 o
  -6  13   5        4.71       24.84     11.71 o
  -5  13   5        8.73        5.70      9.13 o
  -4  13   5        8.37        0.86      3.29 o
  -3  13   5       11.43        8.98      2.95 o
  -2  13   5       17.65       10.94      3.03 o
  -1  13   5      128.81      117.31      9.23 o
   0  13   5        1.06       -1.19      2.69 o
   1  13   5       37.89       37.58      5.51 o
   2  13   5      117.34      160.43      6.88 o
   3  13   5        1.60        1.06      3.82 o
   4  13   5        2.48       -0.43      4.26 o
   5  13   5       51.24       57.97      6.51 o
   6  13   5        0.89        1.86      4.05 o
   7  13   5        0.96        5.83      7.55 o
   8  13   5       27.81       37.73      9.48 o
  -7  14   5        1.52        0.77      9.46 o
  -6  14   5       22.02       15.57     17.36 o
  -5  14   5        5.49        3.44      8.15 o
  -4  14   5        7.13       11.23     10.10 o
  -3  14   5        1.87        2.83      5.55 o
  -2  14   5       33.09       27.79      5.35 o
  -1  14   5        2.99        1.96      3.18 o
   0  14   5        0.00        3.48      3.50 o
   1  14   5        2.77        0.70      3.47 o
   2  14   5        0.64        5.74      4.18 o
   3  14   5       31.67       33.39      6.30 o
   4  14   5       12.40       13.85      5.68 o
   5  14   5        1.65       -0.58      3.92 o
   6  14   5        2.13        2.01      4.13 o
  -4  15   5        1.86       -0.12      7.27 o
  -3  15   5        0.79        0.35      6.58 o
  -2  15   5       28.63       19.26     11.79 o
  -1  15   5       33.04       18.77      8.29 o
   0  15   5        0.17       -4.65      3.90 o
   1  15   5        0.00        0.59      4.39 o
   2  15   5        3.74        3.41      5.53 o
   3  15   5        0.83       -1.68      4.89 o
 -14   0   6        0.05       -2.45      6.68 o
 -12   0   6       59.50       61.15      9.72 o
 -10   0   6       99.60      121.63      9.04 o
  -8   0   6       36.47       40.08      6.24 o
  -6   0   6     4812.28     4990.32     62.15 o
  -4   0   6      392.64      330.23     10.53 o
  -2   0   6      252.68      214.54      7.56 o
   0   0   6      633.65      539.87     11.91 o
   2   0   6     1371.08     1619.30     41.68 o
   4   0   6     1360.11     1344.43     38.09 o
   6   0   6      236.46      213.13     14.96 o
   8   0   6      240.31      228.30     18.73 o
  10   0   6      684.07      710.63     30.39 o
  12   0   6        0.31        3.90     15.47 o
  14   0   6        8.92        8.28     20.00 o
 -15   1   6        0.04        1.84      4.55 o
 -14   1   6        1.73       -1.60      4.47 o
 -13   1   6       23.99       21.67      5.36 o
 -12   1   6        3.47        5.32      4.18 o
 -11   1   6       60.23       84.35      6.36 o
 -10   1   6       22.75       27.69      5.32 o
  -9   1   6       68.89       81.41      5.27 o
  -8   1   6      652.75      651.42      8.81 o
  -7   1   6       88.73       98.97      4.29 o
  -6   1   6       54.16       40.42      2.86 o
  -5   1   6        0.75        8.35      2.33 o
  -4   1   6     2092.77     2186.56     17.17 o
  -3   1   6       21.87       27.91      3.17 o
  -2   1   6      722.97      609.95      7.63 o
  -1   1   6      125.78      126.14      4.75 o
   0   1   6        3.46       -0.97      3.30 o
   1   1   6     2337.71     2188.32     24.12 o
   2   1   6      306.76      277.70      7.24 o
   3   1   6      352.15      436.29     10.66 o
   4   1   6       40.10       40.87      5.80 o
   5   1   6      173.39      192.12      7.88 o
   6   1   6      277.29      280.05     11.40 o
   7   1   6        5.35       13.47      6.40 o
   8   1   6        3.48        0.21      5.02 o
   9   1   6      202.51      247.14     12.64 o
  10   1   6       20.11       23.70      8.61 o
  11   1   6        0.92       -5.72     10.87 o
  12   1   6        2.18       -1.86      8.93 o
  13   1   6       11.52        2.26     18.01 o
  14   1   6        0.25        1.81     13.78 o
 -15   2   6       12.53        6.73      5.04 o
 -14   2   6        0.74       -0.01      3.84 o
 -13   2   6       54.89       86.68      8.33 o
 -12   2   6       43.98       65.75      7.79 o
 -11   2   6       17.61       22.21      4.73 o
 -10   2   6        0.37       -1.92      3.69 o
  -9   2   6      157.86      185.31      5.63 o
  -8   2   6        1.07        2.69      2.91 o
  -7   2   6        5.30        2.74      2.83 o
  -6   2   6      130.02      149.86      4.08 o
  -5   2   6       33.57       52.47      3.15 o
  -4   2   6       57.78       81.95      3.11 o
  -3   2   6     1183.03     1077.07      9.78 o
  -2   2   6      376.56      400.05      5.88 o
  -1   2   6      112.50       62.53      4.10 o
   0   2   6      413.76      484.55      9.87 o
   1   2   6     1617.60     1503.99     20.98 o
   2   2   6     2123.45     2100.48     22.71 o
   3   2   6      134.69      126.51      6.82 o
   4   2   6     1213.86     1308.39     19.77 o
   5   2   6       11.76       -0.09      3.12 o
   6   2   6      729.37      807.28     17.23 o
   7   2   6        8.27        5.53      6.46 o
   8   2   6       19.43       15.36      7.65 o
   9   2   6       12.41       20.78     13.63 o
  10   2   6       65.86       57.25     11.84 o
  11   2   6       94.94      107.54     14.46 o
  12   2   6       16.74        7.89      9.48 o
  13   2   6      104.99      133.63     44.89 o
  14   2   6        1.30        2.73     12.36 o
 -15   3   6        1.30       -2.05      4.17 o
 -14   3   6       30.69       37.09     11.06 o
 -13   3   6       47.11       65.71     10.51 o
 -12   3   6       36.40       35.82      5.20 o
 -11   3   6       89.82      111.70      6.56 o
 -10   3   6       67.29       81.85      6.57 o
  -9   3   6       26.04       23.82      3.80 o
  -8   3   6      201.22      212.59      6.17 o
  -7   3   6      293.11      300.85      6.25 o
  -6   3   6      333.32      373.34      7.02 o
  -5   3   6      141.00      143.32      3.51 o
  -4   3   6      150.37      141.27      3.38 o
  -3   3   6       62.37       63.35      2.89 o
  -2   3   6      138.16      169.04      3.53 o
  -1   3   6      478.92      466.48      7.13 o
   0   3   6      459.72      414.78      6.38 o
   1   3   6      462.82      374.44      7.57 o
   2   3   6      383.46      413.35      9.11 o
   3   3   6      321.29      322.33      9.75 o
   4   3   6     4554.83     4654.61     50.39 o
   5   3   6      305.96      288.85     12.30 o
   6   3   6        6.85        8.52      5.56 o
   7   3   6       52.60       68.37      8.97 o
   8   3   6       13.40       11.61      8.22 o
   9   3   6        1.69        2.48      6.57 o
  10   3   6       10.73       20.60      9.10 o
  11   3   6       72.97       75.42     13.54 o
  12   3   6       30.65        7.86      9.56 o
  13   3   6       13.01       17.36     12.62 o
  14   3   6        0.01        3.65     15.62 o
 -15   4   6        3.75       -2.96      5.80 o
 -14   4   6        2.27        5.85      5.71 o
 -13   4   6        7.26        5.15      5.44 o
 -12   4   6       38.11       37.71      7.45 o
 -11   4   6        0.59       -0.51      2.74 o
 -10   4   6       44.61       49.78      7.27 o
  -9   4   6        3.72        2.42      2.63 o
  -8   4   6        0.37        0.94      3.24 o
  -7   4   6       49.42       69.38      3.09 o
  -6   4   6       23.36       23.28      2.95 o
  -5   4   6      422.30      424.90      4.79 o
  -4   4   6      488.32      491.41      8.58 o
  -3   4   6        6.54       12.56      1.98 o
  -2   4   6      146.07      160.40      3.13 o
  -1   4   6     2984.82     2981.76     26.36 o
   0   4   6      243.22      228.89      5.21 o
   1   4   6      169.29      139.35      5.97 o
   2   4   6       75.93       84.04      4.81 o
   3   4   6      101.58      108.26      5.85 o
   4   4   6       19.23       12.70      8.31 o
   5   4   6      826.68      862.61     19.31 o
   6   4   6       55.20       55.16     10.26 o
   7   4   6      109.53      112.77     11.23 o
   8   4   6       42.54       50.55     11.81 o
   9   4   6       14.82       13.65      9.08 o
  10   4   6       22.32       19.08     10.10 o
  11   4   6       42.04       41.66     14.89 o
  12   4   6       18.26       19.52     14.78 o
  13   4   6        7.32      -10.28     13.25 o
  14   4   6        1.24        1.75     10.64 o
 -14   5   6        7.66        2.48      5.30 o
 -13   5   6        0.77        1.63      3.70 o
 -12   5   6       23.60        6.44      6.84 o
 -11   5   6       25.61        7.54      4.98 o
 -10   5   6        0.56        8.97      5.76 o
  -9   5   6      185.58      245.34      9.82 o
  -8   5   6       18.31       22.57      5.13 o
  -7   5   6      318.28      319.66      5.75 o
  -6   5   6      113.60      110.15      2.09 o
  -5   5   6     1446.73     1396.17     22.33 o
  -4   5   6      420.30      412.55      7.55 o
  -3   5   6      694.90      614.11     11.51 o
  -2   5   6     1090.69     1053.01     19.14 o
  -1   5   6        0.70        0.61      2.56 o
   0   5   6      851.83      880.82     11.74 o
   1   5   6      491.09      434.32      9.52 o
   2   5   6      260.39      227.08      8.05 o
   3   5   6      516.84      525.58     10.53 o
   4   5   6      809.00      803.28     20.19 o
   5   5   6      139.23      164.64     11.28 o
   6   5   6      188.06      213.13     14.58 o
   7   5   6      884.44      925.81     33.62 o
   8   5   6        7.45        2.55      7.78 o
   9   5   6       34.12       26.81      8.97 o
  10   5   6       63.90       64.17     10.95 o
  11   5   6       61.96       41.13     22.16 o
  12   5   6       52.00        8.83     12.36 o
  13   5   6       35.21       38.94     33.75 o
 -14   6   6        0.62        5.93      6.83 o
 -13   6   6        0.70        1.57      4.90 o
 -12   6   6       39.73        4.81      6.11 o
 -11   6   6        0.27       -4.36      4.34 o
 -10   6   6        7.69        5.73      3.55 o
  -9   6   6      381.43      402.13      9.40 o
  -8   6   6      880.95      868.80     21.48 o
  -7   6   6      343.42      342.55     20.35 o
  -6   6   6        6.67        5.48      2.34 o
  -5   6   6       11.11       12.30      2.84 o
  -4   6   6       18.77       23.94      5.47 o
  -3   6   6      110.01      125.17      7.75 o
  -2   6   6       12.90        9.17      5.37 o
  -1   6   6      971.67      995.53     12.65 o
   0   6   6      258.04      227.68      6.67 o
   1   6   6       11.29        9.80      3.44 o
   2   6   6      114.41      110.31      6.91 o
   3   6   6      119.57      117.06      6.44 o
   4   6   6       10.26        9.49      5.05 o
   5   6   6      147.22      130.80      9.53 o
   6   6   6       27.70       31.34      9.92 o
   7   6   6      130.28      154.07     21.34 o
   8   6   6       17.81       30.17      9.77 o
   9   6   6      115.45      151.55     14.06 o
  10   6   6       19.55       23.04     20.52 o
  11   6   6        4.40       -0.59      7.84 o
  12   6   6        0.67        2.46      7.37 o
  13   6   6        0.02       -9.41      9.29 o
 -13   7   6        2.72        0.88      5.28 o
 -12   7   6        1.75        0.20      3.18 o
 -11   7   6        7.63        8.83      4.85 o
 -10   7   6       30.95       33.54      3.91 o
  -9   7   6       71.70       70.64      3.73 o
  -8   7   6       13.35       33.00      8.80 o
  -7   7   6        0.04       -1.64      5.52 o
  -6   7   6        0.02       -0.21      5.42 o
  -5   7   6      217.40      199.07      6.62 o
  -4   7   6      167.52      199.56     15.88 o
  -3   7   6      223.55      220.88      8.89 o
  -2   7   6      803.40      814.12     16.63 o
  -1   7   6      129.13      142.81      3.62 o
   0   7   6       16.34       13.03      2.63 o
   1   7   6       34.65       35.81      4.13 o
   2   7   6        9.11        7.06      4.48 o
   3   7   6       18.88       28.46      5.02 o
   4   7   6       45.28       47.20      5.59 o
   5   7   6       45.06       71.23      6.17 o
   6   7   6        0.07        5.55      4.87 o
   7   7   6      108.94      114.84     15.14 o
   8   7   6       27.79       35.20      7.79 o
   9   7   6        0.83        7.47      6.71 o
  10   7   6       94.54       92.79     20.72 o
  11   7   6      147.77      157.33     14.92 o
  12   7   6       10.78        6.75      8.89 o
 -13   8   6        3.21       -1.22     10.15 o
 -12   8   6        0.47        0.96      3.73 o
 -11   8   6        5.38       -0.53      2.61 o
 -10   8   6       27.58       29.37      4.88 o
  -9   8   6        8.67       11.54      8.41 o
  -8   8   6      136.62      162.33     12.40 o
  -7   8   6       58.67       78.20     11.44 o
  -6   8   6        0.02        0.43      5.26 o
  -5   8   6      186.90      178.74      9.44 o
  -4   8   6      306.95      315.88     12.00 o
  -3   8   6      162.24      170.40      9.60 o
  -2   8   6        2.35        3.28      4.95 o
  -1   8   6       33.42       30.75      3.23 o
   0   8   6      335.38      299.71      7.13 o
   1   8   6      206.33      202.33      7.82 o
   2   8   6       55.05       67.41      5.13 o
   3   8   6      740.60      771.61     12.55 o
   4   8   6       17.83        9.86      4.09 o
   5   8   6      194.42      232.95      9.23 o
   6   8   6      116.57      126.99      8.62 o
   7   8   6      107.22      131.20      9.86 o
   8   8   6      191.81      171.83     11.24 o
   9   8   6       36.11       53.27     11.09 o
  10   8   6       80.91       75.98     11.71 o
  11   8   6       29.35       13.70     12.86 o
  12   8   6        8.68       -2.61      9.76 o
 -12   9   6        0.00        1.03     10.02 o
 -11   9   6       51.64       -0.36      9.23 o
 -10   9   6        4.58        0.43      7.08 o
  -9   9   6       80.07       67.95     25.81 o
  -8   9   6       27.70       28.89      9.63 o
  -7   9   6       18.50       12.49     10.55 o
  -6   9   6       67.92       75.99      9.11 o
  -5   9   6      542.32      636.37     18.49 o
  -4   9   6       15.63       12.63      4.19 o
  -3   9   6       42.04       43.87      9.41 o
  -2   9   6       66.35       58.68      3.09 o
  -1   9   6       27.44       22.39      2.75 o
   0   9   6        1.94       -0.38      2.47 o
   1   9   6      141.40      135.28      8.81 o
   2   9   6      171.79      168.35      8.07 o
   3   9   6       93.55       83.33      6.37 o
   4   9   6       21.82       29.28      5.87 o
   5   9   6        0.48        1.43      4.53 o
   6   9   6       17.21       32.25      6.14 o
   7   9   6        9.45        5.41      6.30 o
   8   9   6       17.39       14.56      6.57 o
   9   9   6        6.02        5.08      7.33 o
  10   9   6       91.62      105.58     30.04 o
  11   9   6        2.05       -1.29      5.36 o
 -11  10   6        2.40       -1.50     12.45 o
 -10  10   6        0.28        1.67      8.48 o
  -9  10   6      146.00      175.65     15.27 o
  -8  10   6        1.79       -1.47      9.23 o
  -7  10   6       71.10       81.01     11.63 o
  -6  10   6       96.12       84.06     14.38 o
  -5  10   6      125.17      154.26     13.15 o
  -4  10   6       22.08       24.79      3.42 o
  -3  10   6      124.09      107.60      5.72 o
  -2  10   6      142.13      153.27      9.07 o
  -1  10   6       26.16       30.16      4.08 o
   0  10   6       19.48       18.96      4.27 o
   1  10   6       99.29      106.51      7.70 o
   2  10   6       81.60       96.64      5.56 o
   3  10   6      438.22      438.16      9.60 o
   4  10   6       60.34       76.71      7.44 o
   5  10   6        0.03        8.39      4.39 o
   6  10   6       43.18       47.14      7.40 o
   7  10   6       82.54       88.04      8.19 o
   8  10   6      142.22      198.42     10.48 o
   9  10   6       41.12       40.11      7.30 o
  10  10   6        2.22        3.57      5.39 o
 -11  11   6       12.96        0.85     10.86 o
 -10  11   6        1.01        0.03      8.22 o
  -9  11   6        4.73       -1.42     10.39 o
  -8  11   6       79.85       72.45     28.98 o
  -7  11   6        5.07       -8.98     10.21 o
  -6  11   6        1.46        1.78      7.06 o
  -5  11   6        6.91        4.04      6.84 o
  -4  11   6        8.98        5.18      3.69 o
  -3  11   6       76.48       84.57      7.14 o
  -2  11   6      155.21      160.60      7.06 o
  -1  11   6       14.25       12.90      3.40 o
   0  11   6      126.89      156.92      6.12 o
   1  11   6        0.14        2.22      3.05 o
   2  11   6        2.25        6.88      4.47 o
   3  11   6       11.18       10.65      4.58 o
   4  11   6        2.49        5.68      5.17 o
   5  11   6       23.48       28.32      5.72 o
   6  11   6        0.49        3.72      6.41 o
   7  11   6       11.06        6.11      7.02 o
   8  11   6        0.15       -5.88      5.42 o
   9  11   6        2.58        3.93      6.04 o
  10  11   6        0.81        5.27      6.42 o
  -9  12   6       12.85       12.44     10.79 o
  -8  12   6        4.06        2.95      9.88 o
  -7  12   6        3.41       23.21     14.33 o
  -6  12   6        0.19        6.97      9.22 o
  -5  12   6        0.16        3.56      7.65 o
  -4  12   6        0.57        4.39      4.07 o
  -3  12   6       71.34       66.61      8.72 o
  -2  12   6      143.17      152.20      8.37 o
  -1  12   6      109.80      132.74      5.86 o
   0  12   6       76.98       92.01      4.66 o
   1  12   6       15.37        9.24      3.92 o
   2  12   6       74.14      101.35      8.91 o
   3  12   6        0.18        1.77      4.00 o
   4  12   6       77.80       78.69      7.10 o
   5  12   6        9.74       15.87      6.01 o
   6  12   6      114.41      141.57      8.14 o
   7  12   6        2.01       11.35      7.21 o
   8  12   6       21.87       23.24      8.02 o
  -8  13   6        3.37      -12.60     12.44 o
  -7  13   6        1.57      -10.96     11.22 o
  -6  13   6        0.19        4.47     10.17 o
  -5  13   6        0.05        0.68      8.15 o
  -4  13   6       19.80       14.74      5.81 o
  -3  13   6        0.17       -0.12      4.52 o
  -2  13   6        0.00        0.71      1.77 o
  -1  13   6        4.16        1.33      3.53 o
   0  13   6       46.12       39.84      4.32 o
   1  13   6        0.29        5.57      4.02 o
   2  13   6        2.79        3.37      4.17 o
   3  13   6        9.48       15.79      5.67 o
   4  13   6        0.04        0.41      2.78 o
   5  13   6        2.65       10.12      5.15 o
   6  13   6        5.68        8.09      5.38 o
   7  13   6        7.56       13.15      5.67 o
  -6  14   6       20.80       35.54     15.98 o
  -5  14   6       12.02        2.29     11.29 o
  -4  14   6       13.87        7.54      9.03 o
  -3  14   6        1.73        9.12      7.13 o
  -2  14   6       46.84       30.35      9.48 o
  -1  14   6       24.67       17.14      7.73 o
   0  14   6       15.33        5.36      3.46 o
   1  14   6        1.34        0.08      3.89 o
   2  14   6       14.81       12.44      5.15 o
   3  14   6        7.93        9.21      5.77 o
   4  14   6        6.06        9.35      5.11 o
   5  14   6       31.43       31.55      6.83 o
  -3  15   6        2.95       -0.12      7.54 o
  -2  15   6        1.19       -4.91      5.00 o
  -1  15   6        0.01       -3.09      5.59 o
   0  15   6        2.21        2.89      6.07 o
   1  15   6        3.77        2.02      4.18 o
   2  15   6        4.82        5.05      4.45 o
 -15   0   7        3.33        5.24      7.81 o
 -13   0   7       39.74       47.93      8.95 o
 -11   0   7      110.26      122.93      9.78 o
  -9   0   7       39.38       37.62     13.90 o
  -7   0   7      654.95      726.91     12.40 o
  -5   0   7       17.77       15.85      4.09 o
  -3   0   7     5086.16     4996.36     54.57 o
  -1   0   7      168.13      156.71      8.65 o
   1   0   7      143.81      132.86      8.31 o
   3   0   7       32.28       54.16     11.27 o
   5   0   7      843.20      792.97     23.59 o
   7   0   7        0.51       -0.53      6.35 o
   9   0   7       13.85       26.62     15.81 o
  11   0   7       49.12       43.11     29.79 o
  13   0   7       51.93       -1.27     26.37 o
 -15   1   7       19.44       20.24      7.96 o
 -14   1   7        8.51        4.15      4.53 o
 -13   1   7       82.74       95.29      7.08 o
 -12   1   7       10.90       12.28      4.87 o
 -11   1   7       79.31       83.79      6.56 o
 -10   1   7      112.93      144.82      7.68 o
  -9   1   7       19.92       15.52      3.55 o
  -8   1   7       68.89       78.85      4.47 o
  -7   1   7      260.48      261.75      5.96 o
  -6   1   7        8.34        9.87      2.89 o
  -5   1   7       43.45       57.73      3.73 o
  -4   1   7      613.33      588.44      7.57 o
  -3   1   7      609.14      549.68      7.73 o
  -2   1   7     2159.80     2169.28     22.66 o
  -1   1   7      117.04      135.09      4.89 o
   0   1   7     6940.44     7580.82     73.81 o
   1   1   7     2195.19     2203.84     24.59 o
   2   1   7      201.34      262.75      8.96 o
   3   1   7     3111.22     3408.20     37.31 o
   4   1   7        0.03       -2.79      5.05 o
   5   1   7        4.70        4.43      5.64 o
   6   1   7        9.49       13.98      8.12 o
   7   1   7       24.56       27.97      7.52 o
   8   1   7        4.01        7.33      6.83 o
   9   1   7       37.38       45.26      9.41 o
  10   1   7      108.22      131.83     11.51 o
  11   1   7       83.21       41.33     30.36 o
  12   1   7        4.50        7.21      9.72 o
  13   1   7        3.93        0.93     11.30 o
  14   1   7        1.31       -2.12     12.85 o
 -15   2   7       13.65       16.83      5.89 o
 -14   2   7        8.40       16.83      5.16 o
 -13   2   7        0.08       -0.80      3.88 o
 -12   2   7       26.48       14.07      4.69 o
 -11   2   7       66.06       68.42      8.32 o
 -10   2   7        2.32        6.29      3.59 o
  -9   2   7      128.85      157.79      9.43 o
  -8   2   7      345.22      378.04      7.14 o
  -7   2   7      464.61      451.40      9.32 o
  -6   2   7      576.58      568.11      7.64 o
  -5   2   7      190.17      188.02      4.41 o
  -4   2   7      111.34      133.99      4.47 o
  -3   2   7      996.35     1076.78      9.88 o
  -2   2   7       70.36       53.84      4.33 o
  -1   2   7     2491.31     2529.22     22.34 o
   0   2   7     1801.12     1644.52     20.78 o
   1   2   7     3834.90     4083.10     42.44 o
   2   2   7      563.50      610.50     11.44 o
   3   2   7      121.77      136.79      7.26 o
   4   2   7       40.65       57.33      6.61 o
   5   2   7     1299.87     1414.79     21.54 o
   6   2   7      172.09      200.65     11.53 o
   7   2   7      209.92      223.98     11.21 o
   8   2   7        0.12       -4.21      7.20 o
   9   2   7        5.64        6.79      6.66 o
  10   2   7        0.06       11.52      8.84 o
  11   2   7        0.61        0.96      7.46 o
  12   2   7        4.77       -3.16     10.16 o
  13   2   7        1.54        1.26      9.85 o
  14   2   7       19.87        3.70     16.86 o
 -14   3   7        0.69       -2.07      4.70 o
 -13   3   7        0.24       -1.13      4.06 o
 -12   3   7        0.31        7.77      5.20 o
 -11   3   7       11.61       15.26      4.08 o
 -10   3   7        9.30       12.01      4.09 o
  -9   3   7       13.73       19.13      3.66 o
  -8   3   7      341.65      368.91      6.61 o
  -7   3   7     1466.55     1527.15     16.21 o
  -6   3   7      185.76      188.46      7.01 o
  -5   3   7      111.38      122.21      3.33 o
  -4   3   7      142.02      127.97      3.89 o
  -3   3   7      103.86      119.16      3.63 o
  -2   3   7       48.53       37.37      2.98 o
  -1   3   7      291.06      298.40      5.99 o
   0   3   7     3489.67     3460.21     30.95 o
   1   3   7      186.58      213.89     10.23 o
   2   3   7      518.25      474.76     10.07 o
   3   3   7       54.49       54.10      5.89 o
   4   3   7     1060.64     1088.49     19.25 o
   5   3   7       51.16       49.31      7.00 o
   6   3   7        1.37        0.72      4.51 o
   7   3   7      242.50      261.09     11.79 o
   8   3   7        3.90        9.07      8.84 o
   9   3   7        8.19        3.78      8.38 o
  10   3   7        0.43        5.44     13.01 o
  11   3   7       79.90       34.71     23.32 o
  12   3   7        7.82       14.80     12.18 o
  13   3   7       43.24       24.59     24.95 o
 -14   4   7       22.06       47.38     17.95 o
 -13   4   7        0.22       -0.63      4.34 o
 -12   4   7      127.10      134.05     10.79 o
 -11   4   7       52.02       68.13      5.82 o
 -10   4   7        9.01        7.63      5.31 o
  -9   4   7        4.76        6.14      2.87 o
  -8   4   7      497.13      491.55      7.13 o
  -7   4   7      100.56      108.07      3.40 o
  -6   4   7       30.05       28.47      2.87 o
  -5   4   7       12.45       14.81      2.60 o
  -4   4   7      564.40      586.07      7.67 o
  -3   4   7      642.50      651.54      6.88 o
  -2   4   7      450.75      442.15     10.08 o
  -1   4   7      324.67      316.12      5.22 o
   0   4   7        3.17        1.24      2.00 o
   1   4   7      830.65      746.97     11.04 o
   2   4   7       90.74       85.77      6.04 o
   3   4   7      276.85      221.22      8.60 o
   4   4   7      206.35      231.09     12.08 o
   5   4   7       24.24       30.36      7.38 o
   6   4   7       74.90       75.94     10.36 o
   7   4   7        8.00       11.90      8.50 o
   8   4   7       85.06      105.51     12.62 o
   9   4   7        7.81        8.42      8.93 o
  10   4   7        3.30       -7.52      9.24 o
  11   4   7       35.58       14.41     14.10 o
  12   4   7        1.50       -1.84     11.36 o
  13   4   7        0.05       -3.62     11.06 o
 -14   5   7        1.68       -1.53      5.27 o
 -13   5   7        9.53        7.80      6.97 o
 -12   5   7       30.94       40.10      8.03 o
 -11   5   7      249.56      253.55      9.96 o
 -10   5   7       72.48       96.43     10.86 o
  -9   5   7       20.47       21.74      3.49 o
  -8   5   7      104.68      113.96      5.63 o
  -7   5   7      253.43      237.73      6.15 o
  -6   5   7       26.18       27.53      4.48 o
  -5   5   7       81.20       72.27      5.63 o
  -4   5   7      319.87      311.50     10.12 o
  -3   5   7      144.69      127.40      7.74 o
  -2   5   7      801.05      808.42      9.67 o
  -1   5   7        5.83       10.71      3.65 o
   0   5   7     1997.46     1992.74     24.06 o
   1   5   7      473.85      472.54      9.43 o
   2   5   7       44.37       44.19      5.17 o
   3   5   7      178.78      164.14      8.43 o
   4   5   7      242.67      242.70     11.87 o
   5   5   7       30.57       31.76      8.31 o
   6   5   7      296.42      347.41     15.86 o
   7   5   7       31.89       38.14     10.40 o
   8   5   7       20.69       31.34     10.44 o
   9   5   7       23.84       37.82     13.05 o
  10   5   7       29.99       38.15     12.14 o
  11   5   7        0.84       -3.28      8.43 o
  12   5   7        1.26       18.11     12.14 o
  13   5   7        3.47        3.78      9.94 o
 -14   6   7        1.32       -3.18      5.92 o
 -13   6   7        4.46        1.37      4.26 o
 -12   6   7       86.66        0.68     13.62 o
 -11   6   7        1.52        8.80      4.96 o
 -10   6   7        0.91        1.18      2.79 o
  -9   6   7        0.12        0.73      2.24 o
  -8   6   7        0.57        2.93      1.50 o
  -7   6   7        0.55        3.94      2.60 o
  -6   6   7        0.81       -0.75      2.51 o
  -5   6   7        0.02       -3.11      3.59 o
  -4   6   7        3.49        8.18      5.51 o
  -3   6   7      133.76      133.32      9.09 o
  -2   6   7       57.22       64.86      6.56 o
  -1   6   7       35.55       46.17      2.67 o
   0   6   7      156.91      158.76      6.99 o
   1   6   7        0.91        1.00      3.17 o
   2   6   7       24.26       37.28      5.06 o
   3   6   7      444.77      418.17     11.64 o
   4   6   7       42.07       45.67      6.17 o
   5   6   7      112.49      122.88     10.55 o
   6   6   7       28.64       21.79      8.78 o
   7   6   7      386.14      434.29     17.70 o
   8   6   7        0.40       -4.35      8.01 o
   9   6   7        8.58       16.63      9.01 o
  10   6   7        0.02        3.40      7.97 o
  11   6   7        1.62        3.89     10.85 o
  12   6   7        0.17        0.77      8.84 o
 -13   7   7        0.60        0.89     10.72 o
 -12   7   7        6.32        2.44      4.37 o
 -11   7   7       11.72        4.23      2.82 o
 -10   7   7        4.19        2.38      2.53 o
  -9   7   7      255.07      351.15     17.26 o
  -8   7   7      288.97      263.88     26.77 o
  -7   7   7      121.85      122.79     12.74 o
  -6   7   7      151.33      166.01      7.85 o
  -5   7   7       97.79       82.97      5.15 o
  -4   7   7       77.17       65.42      8.16 o
  -3   7   7       15.33        5.60      5.69 o
  -2   7   7        0.08        0.23      5.18 o
  -1   7   7      131.00      121.24      4.69 o
   0   7   7      126.23      144.09      5.70 o
   1   7   7      182.18      180.06      5.51 o
   2   7   7       33.56       26.99      4.68 o
   3   7   7       11.58        9.25      4.98 o
   4   7   7      154.47      152.56     11.03 o
   5   7   7        4.88        5.17      5.62 o
   6   7   7      509.88      534.40     15.75 o
   7   7   7      376.14      440.67     18.58 o
   8   7   7        9.88        5.96      9.83 o
   9   7   7       11.04       13.58      8.85 o
  10   7   7       68.82       24.32     14.82 o
  11   7   7        3.92        6.06      9.32 o
  12   7   7        0.16      -11.97     13.05 o
 -13   8   7       14.67       -2.17     13.49 o
 -12   8   7        1.39        3.33     13.01 o
 -11   8   7        0.02       -1.24     15.06 o
 -10   8   7        1.99        0.09      8.22 o
  -9   8   7       24.61       15.14     12.43 o
  -8   8   7      307.56      373.35     20.59 o
  -7   8   7       11.05       17.52      7.94 o
  -6   8   7      163.05      183.61     11.29 o
  -5   8   7      317.93      320.76     17.88 o
  -4   8   7      536.17      517.02     13.69 o
  -3   8   7        4.13        2.30      5.98 o
  -2   8   7       68.43       69.87      8.25 o
  -1   8   7       13.23       11.52      2.83 o
   0   8   7      166.69      173.27      6.82 o
   1   8   7      146.73      137.43      5.94 o
   2   8   7       31.91       30.56      5.91 o
   3   8   7      771.86      760.89     16.03 o
   4   8   7       72.05       86.28      7.18 o
   5   8   7        9.86        2.14      4.45 o
   6   8   7       59.11       69.40      7.75 o
   7   8   7       32.56       34.26      6.38 o
   8   8   7        4.43       17.50      7.14 o
   9   8   7        0.39        5.32      5.93 o
  10   8   7        0.58        4.45      6.82 o
  11   8   7        0.41       -4.11      9.99 o
 -12   9   7        7.66       -0.80     16.06 o
 -11   9   7        6.93       -2.34     13.11 o
 -10   9   7        0.50        0.17      6.65 o
  -9   9   7      101.41       79.71     50.70 o
  -8   9   7        0.79       10.49      9.83 o
  -7   9   7        6.08       13.80      8.25 o
  -6   9   7      104.53      130.80     10.74 o
  -5   9   7      207.95      188.19     11.25 o
  -4   9   7       59.64       58.54      9.02 o
  -3   9   7       38.66       38.85      8.09 o
  -2   9   7        3.19        2.49      5.15 o
  -1   9   7       12.71        9.92      2.49 o
   0   9   7       16.27       13.31      3.29 o
   1   9   7        3.31        6.53      3.40 o
   2   9   7       25.76       28.91      4.44 o
   3   9   7        2.82        5.48      4.16 o
   4   9   7      248.65      285.27      9.88 o
   5   9   7       31.00       24.47      6.01 o
   6   9   7       40.83       50.23      6.68 o
   7   9   7      284.29      278.06     10.81 o
   8   9   7        1.56       -2.13      4.86 o
   9   9   7       46.09       23.77      7.81 o
  10   9   7        5.68       -1.17      5.75 o
  11   9   7       17.22       13.20      7.65 o
 -11  10   7       34.77       -0.80     10.50 o
 -10  10   7       10.58       -0.74      8.81 o
  -9  10   7       17.51       20.80     17.37 o
  -8  10   7        2.20       -0.72     10.57 o
  -7  10   7       44.59       24.38     16.12 o
  -6  10   7       19.87       18.09      7.93 o
  -5  10   7       54.80       47.36      2.51 o
  -4  10   7      148.58      148.64     11.65 o
  -3  10   7       33.55       33.15      9.25 o
  -2  10   7        5.74        3.93      6.59 o
  -1  10   7       17.41       18.45      3.31 o
   0  10   7       25.72       37.28      5.65 o
   1  10   7       88.38      111.85      9.39 o
   2  10   7       54.93       47.42      5.49 o
   3  10   7       13.97        9.45      5.81 o
   4  10   7       11.90       20.23      5.70 o
   5  10   7        1.10        1.19      5.23 o
   6  10   7       23.59       10.03      5.55 o
   7  10   7        6.76       16.47      7.66 o
   8  10   7        1.23        2.84      4.99 o
   9  10   7      101.19      130.37      9.63 o
  10  10   7       25.03       21.28      8.78 o
 -10  11   7        6.54       -4.52      9.90 o
  -9  11   7        1.60       -3.33     10.22 o
  -8  11   7        4.96        4.65     13.92 o
  -7  11   7        8.62        6.79      8.84 o
  -6  11   7       14.50       15.07      8.67 o
  -5  11   7        0.21        2.60      7.72 o
  -4  11   7      225.93      212.23     17.52 o
  -3  11   7       73.02       82.15      6.27 o
  -2  11   7       85.24      103.78      9.57 o
  -1  11   7       17.35       29.06      3.68 o
   0  11   7       13.35        6.26      4.04 o
   1  11   7        4.81        8.61      3.71 o
   2  11   7       75.49       74.46      6.29 o
   3  11   7       24.37       27.02      5.88 o
   4  11   7        2.38       -4.31      4.22 o
   5  11   7        2.58        3.03      5.49 o
   6  11   7       83.50       97.75      8.22 o
   7  11   7        5.49        2.52      5.68 o
   8  11   7        3.75       -0.15      5.07 o
   9  11   7       17.32       16.42      8.01 o
  -9  12   7       25.35       29.65     17.69 o
  -8  12   7       10.11       20.37     12.73 o
  -7  12   7       16.35       31.49     18.03 o
  -6  12   7       11.52       17.20     11.53 o
  -5  12   7        2.50        3.47     15.02 o
  -4  12   7        6.55        3.58      4.04 o
  -3  12   7       14.68       13.75      6.18 o
  -2  12   7       31.49       37.93      8.72 o
  -1  12   7        6.76        5.03      3.05 o
   0  12   7       14.56       15.39      4.10 o
   1  12   7        0.06       -0.19      3.24 o
   2  12   7        3.37        0.10      3.50 o
   3  12   7       24.10       27.56      5.76 o
   4  12   7        4.58        4.20      4.79 o
   5  12   7        1.96        0.06      4.27 o
   6  12   7       44.36       43.86      7.45 o
   7  12   7       26.22       40.37      7.38 o
   8  12   7       23.14       35.18      8.11 o
  -7  13   7       19.16       28.70     14.59 o
  -6  13   7       32.16       50.21     25.16 o
  -5  13   7        3.15       -4.72      8.65 o
  -4  13   7       35.64       24.70     14.20 o
  -3  13   7       74.90       67.73     10.39 o
  -2  13   7        5.51        0.76      5.51 o
  -1  13   7      199.41      205.22      8.51 o
   0  13   7        0.04       -0.14      2.31 o
   1  13   7        2.06        6.44      3.88 o
   2  13   7       30.94       27.82      7.94 o
   3  13   7        0.63       -5.21      4.69 o
   4  13   7        2.04        4.19      5.04 o
   5  13   7        7.17       14.70      5.47 o
   6  13   7        1.86        5.35      6.03 o
  -5  14   7        1.62        3.63     11.41 o
  -4  14   7        3.18        6.61      9.97 o
  -3  14   7        0.07        4.44      5.63 o
  -2  14   7        0.00        0.03      3.95 o
  -1  14   7        0.91        8.13      6.27 o
   0  14   7       14.42        9.02      7.23 o
   1  14   7       21.82       29.06      7.39 o
   2  14   7        2.07        7.14      5.24 o
   3  14   7        8.27       11.34      5.57 o
   4  14   7        8.86       14.97      5.78 o
  -1  15   7        2.17       13.20      7.35 o
 -14   0   8       15.88       20.76     10.93 o
 -12   0   8       27.95       25.42      8.04 o
 -10   0   8       45.24       38.56      9.14 o
  -8   0   8        2.83        4.11      3.52 o
  -6   0   8       80.06       72.92      5.97 o
  -4   0   8        6.63        6.39      3.51 o
  -2   0   8      568.82      604.57     10.87 o
   0   0   8       46.79       19.20      7.75 o
   2   0   8      201.17      199.28     10.48 o
   4   0   8      649.49      674.49     21.90 o
   6   0   8      244.29      244.89     15.10 o
   8   0   8       64.58       83.55     13.33 o
  10   0   8      965.11     1113.15     36.28 o
  12   0   8       44.57       44.19     26.28 o
 -14   1   8        4.24        7.09      5.33 o
 -13   1   8        3.86        4.09      4.65 o
 -12   1   8       20.82       28.77      5.53 o
 -11   1   8       22.88       20.98      5.98 o
 -10   1   8        9.10       12.17      4.91 o
  -9   1   8        7.34       12.58      4.61 o
  -8   1   8       77.69       99.98      4.91 o
  -7   1   8       17.96       22.99      3.45 o
  -6   1   8        5.98        9.60      2.90 o
  -5   1   8       98.80      113.67      4.22 o
  -4   1   8      750.22      806.99     10.90 o
  -3   1   8      712.55      730.73      9.42 o
  -2   1   8      101.31       67.10      4.71 o
  -1   1   8        5.38       -1.78      2.75 o
   0   1   8     1237.69     1221.17     16.03 o
   1   1   8       86.98      106.63      8.00 o
   2   1   8       52.36       80.22      6.81 o
   3   1   8      319.73      286.55     10.58 o
   4   1   8       28.36       26.41      6.92 o
   5   1   8        9.18       19.24      7.20 o
   6   1   8        2.95       12.36      6.54 o
   7   1   8       54.80       67.32      9.13 o
   8   1   8       43.42       37.60      9.27 o
   9   1   8       14.48       19.44      8.59 o
  10   1   8      107.93      114.42     14.20 o
  11   1   8        2.00       10.58     10.44 o
  12   1   8       12.63       -2.15     11.01 o
  13   1   8       22.11        4.38     14.17 o
 -14   2   8        3.47       -0.21      3.61 o
 -13   2   8        0.03       -0.91      4.11 o
 -12   2   8        0.28       -1.99      4.20 o
 -11   2   8       92.98      117.51      7.42 o
 -10   2   8      227.28      239.32      7.85 o
  -9   2   8        0.43        2.14      3.46 o
  -8   2   8        1.30        0.92      2.97 o
  -7   2   8       12.38       13.89      4.35 o
  -6   2   8      341.03      404.86      8.09 o
  -5   2   8        5.26        6.51      2.34 o
  -4   2   8       19.61       20.18      2.68 o
  -3   2   8        5.50        6.29      2.28 o
  -2   2   8       47.18       62.70      4.25 o
  -1   2   8      660.36      665.67     11.21 o
   0   2   8       23.60       20.97      5.01 o
   1   2   8      115.16      119.47      6.57 o
   2   2   8       31.37       24.50      4.72 o
   3   2   8      543.94      576.20     13.86 o
   4   2   8       82.14       88.37      8.50 o
   5   2   8      335.11      319.94     11.75 o
   6   2   8        4.68        5.59      7.46 o
   7   2   8      226.59      224.20     12.12 o
   8   2   8        7.99       16.08      7.44 o
   9   2   8        8.07        9.23      7.69 o
  10   2   8      221.62      244.85     15.04 o
  11   2   8       14.62       10.27     11.33 o
  12   2   8        4.24       -4.18      9.85 o
  13   2   8       57.68       55.28     35.33 o
 -14   3   8        0.00        3.32      6.39 o
 -13   3   8        5.92        9.82      6.15 o
 -12   3   8        1.54        6.28      5.84 o
 -11   3   8       42.68       33.37      6.04 o
 -10   3   8       42.13       71.67      5.50 o
  -9   3   8       82.11       79.56      6.66 o
  -8   3   8        8.87       13.79      3.81 o
  -7   3   8       58.85       73.25      5.33 o
  -6   3   8     1596.11     1617.84     17.84 o
  -5   3   8      832.68      802.28      9.58 o
  -4   3   8       40.26       29.93      3.14 o
  -3   3   8      249.08      253.97      6.04 o
  -2   3   8       17.10       41.24      3.48 o
  -1   3   8       32.15       45.90      4.41 o
   0   3   8      307.12      296.03      8.27 o
   1   3   8       10.92       19.30      5.42 o
   2   3   8       80.73       83.28      7.00 o
   3   3   8       29.53       34.35      6.73 o
   4   3   8       19.78       11.23      5.75 o
   5   3   8       22.07       18.32      6.70 o
   6   3   8      253.79      242.38     11.32 o
   7   3   8        8.75        9.16      8.02 o
   8   3   8       30.72       29.73      9.35 o
   9   3   8       53.48       50.47     12.32 o
  10   3   8       30.33       31.51     10.92 o
  11   3   8        3.08        8.83     11.22 o
  12   3   8        6.51        8.26     12.22 o
  13   3   8        6.03        5.71     15.04 o
 -14   4   8       11.28        9.17      7.93 o
 -13   4   8        2.46        4.11      4.74 o
 -12   4   8      117.57      130.43      8.76 o
 -11   4   8        0.57        5.99      5.71 o
 -10   4   8        0.01        7.40      3.79 o
  -9   4   8       35.23       38.35      5.02 o
  -8   4   8      203.25      209.10      5.96 o
  -7   4   8      129.73      153.03      4.74 o
  -6   4   8       13.51       14.81      2.98 o
  -5   4   8      174.50      188.51      5.15 o
  -4   4   8       43.91       56.26      3.19 o
  -3   4   8      240.04      232.70      5.18 o
  -2   4   8      399.75      365.84      6.40 o
  -1   4   8      908.76      845.14     10.49 o
   0   4   8       30.47       32.00      4.17 o
   1   4   8      230.86      238.00      9.60 o
   2   4   8      677.29      680.06     14.07 o
   3   4   8      535.96      530.42     13.24 o
   4   4   8      193.86      203.99      9.24 o
   5   4   8      327.17      295.94     11.74 o
   6   4   8      133.27      131.06      9.11 o
   7   4   8        2.87        1.85      6.49 o
   8   4   8       20.76       21.81     10.10 o
   9   4   8       41.14       49.79     11.25 o
  10   4   8        4.23       11.44      9.68 o
  11   4   8        0.19        2.97      9.35 o
  12   4   8       10.17       -6.35     11.47 o
  13   4   8        0.03       -0.42      9.56 o
 -14   5   8        1.46        2.60      4.68 o
 -13   5   8       22.84       14.43      6.97 o
 -12   5   8       11.66       12.24      5.16 o
 -11   5   8       23.16       15.83      4.75 o
 -10   5   8      136.11      149.33      6.17 o
  -9   5   8        0.15       -0.88      2.21 o
  -8   5   8      145.24      147.20      8.42 o
  -7   5   8        3.19        0.64      2.04 o
  -6   5   8      431.73      458.61      9.17 o
  -5   5   8       22.51       18.83      4.21 o
  -4   5   8       18.52       10.33      8.13 o
  -3   5   8      413.27      385.67      7.93 o
  -2   5   8       59.09       69.97      3.65 o
  -1   5   8      148.32      150.52      4.77 o
   0   5   8      175.80      167.48      7.16 o
   1   5   8       54.26       65.43      5.26 o
   2   5   8        9.63       10.35      4.47 o
   3   5   8       91.85      119.90      9.18 o
   4   5   8      355.30      330.80     13.91 o
   5   5   8        0.33        3.67     11.30 o
   6   5   8      136.53      151.76     13.63 o
   7   5   8        0.00       -3.17      8.85 o
   8   5   8       72.86       60.73     12.61 o
   9   5   8      283.16      339.20     22.38 o
  10   5   8        1.72        1.35     12.39 o
  11   5   8       21.82       19.88     15.64 o
  12   5   8        1.37      -16.72     14.74 o
 -13   6   8        1.95       10.07     11.49 o
 -12   6   8        0.10       -1.78      4.60 o
 -11   6   8       43.98       34.34      5.61 o
 -10   6   8       15.68       12.88      2.86 o
  -9   6   8       34.23       17.41      2.71 o
  -8   6   8      124.75      146.46     11.71 o
  -7   6   8        2.32        3.38      3.19 o
  -6   6   8        0.01        1.22      2.97 o
  -5   6   8       42.14       37.57      5.74 o
  -4   6   8      751.32      778.40     16.51 o
  -3   6   8      241.50      251.73     11.78 o
  -2   6   8       15.31       14.11      1.85 o
  -1   6   8      540.90      545.43     12.55 o
   0   6   8      131.33      128.77      7.89 o
   1   6   8      117.78      138.14      8.65 o
   2   6   8        5.00        4.54      5.06 o
   3   6   8       50.55       58.50      6.47 o
   4   6   8        8.97        8.71      6.04 o
   5   6   8       67.67       61.22      9.84 o
   6   6   8        8.28        9.11      8.28 o
   7   6   8       19.23       18.06     10.56 o
   8   6   8        0.50       -1.84      6.82 o
   9   6   8       11.70        3.50     10.65 o
  10   6   8        5.28        0.58      7.22 o
  11   6   8        1.09        5.06      9.43 o
  12   6   8        0.32        8.39     11.97 o
 -13   7   8       45.13        0.94      9.91 o
 -12   7   8       76.62        0.67     11.31 o
 -11   7   8       63.40        0.43      8.66 o
 -10   7   8       32.52       26.28     14.50 o
  -9   7   8       65.71       65.93     13.85 o
  -8   7   8      114.66      171.06     11.03 o
  -7   7   8       82.12       59.72      3.90 o
  -6   7   8        8.24       14.50      3.12 o
  -5   7   8        9.94       14.55      5.29 o
  -4   7   8        1.18        8.85      6.37 o
  -3   7   8       11.17        7.16      6.56 o
  -2   7   8       51.23       58.08      7.94 o
  -1   7   8       16.68       12.60      3.00 o
   0   7   8       23.71       23.02      3.69 o
   1   7   8       60.50       67.71      6.84 o
   2   7   8       15.60       17.85      5.27 o
   3   7   8      375.77      371.34     12.59 o
   4   7   8      144.20      168.85     10.07 o
   5   7   8       61.26       50.94      7.93 o
   6   7   8       26.23       28.14      7.81 o
   7   7   8      237.86      313.81     19.40 o
   8   7   8       13.53       17.75     10.69 o
   9   7   8       44.00       32.08     14.07 o
  10   7   8       17.55       14.09     16.64 o
  11   7   8        2.78        3.45     10.02 o
 -12   8   8        1.03       -0.97      9.83 o
 -11   8   8       14.77        0.49      7.30 o
 -10   8   8        7.86        0.89      7.94 o
  -9   8   8        6.68        0.50      6.95 o
  -8   8   8      317.30      368.03     14.66 o
  -7   8   8      139.40      183.82     12.53 o
  -6   8   8      233.74      210.73      8.04 o
  -5   8   8      438.35      440.68      9.95 o
  -4   8   8      160.35      245.89     11.20 o
  -3   8   8       60.07       52.24     10.75 o
  -2   8   8       12.40       14.94      6.75 o
  -1   8   8       25.39       12.82      3.53 o
   0   8   8       24.75       24.58      5.95 o
   1   8   8      108.61      127.22     12.28 o
   2   8   8       92.63      102.28      8.41 o
   3   8   8        7.82        5.14      4.40 o
   4   8   8      238.57      265.99     10.43 o
   5   8   8      229.81      229.80      8.93 o
   6   8   8       50.36       49.67      7.59 o
   7   8   8       60.27       58.41      7.89 o
   8   8   8        0.06        1.15      6.28 o
   9   8   8        2.95        7.22      6.36 o
  10   8   8       32.26       12.13      7.45 o
  11   8   8       17.95       -6.38     11.01 o
 -11   9   8        2.03       -1.86      9.64 o
 -10   9   8        2.33       -0.49      8.30 o
  -9   9   8       22.43        4.72      8.62 o
  -8   9   8        2.80        1.59      6.85 o
  -7   9   8       19.89       27.51      8.69 o
  -6   9   8      170.78      179.95     14.02 o
  -5   9   8       56.77       57.31      5.66 o
  -4   9   8      137.08      145.62     11.34 o
  -3   9   8       30.86       15.46      6.91 o
  -2   9   8       40.94       43.72      9.73 o
  -1   9   8       65.64       61.01      3.75 o
   0   9   8        3.12        8.45      3.31 o
   1   9   8       80.94       65.82      5.61 o
   2   9   8      268.05      260.17      7.91 o
   3   9   8        2.64        3.00      5.17 o
   4   9   8       88.97       73.62      7.43 o
   5   9   8      218.84      256.04     10.28 o
   6   9   8        5.59        4.85      6.92 o
   7   9   8        1.27        1.50      4.11 o
   8   9   8       39.46       25.93      9.51 o
   9   9   8        1.13        7.91      7.61 o
  10   9   8       27.51       29.85     14.00 o
 -11  10   8        1.10       -8.92     12.31 o
 -10  10   8        0.02      -15.69     12.40 o
  -9  10   8       20.25       12.07     11.84 o
  -8  10   8       12.60       11.52     10.79 o
  -7  10   8        9.55        3.54      8.03 o
  -6  10   8       26.61       38.31     11.02 o
  -5  10   8      168.04      134.10      4.45 o
  -4  10   8       63.63       74.82     10.70 o
  -3  10   8      199.64      211.49     11.80 o
  -2  10   8      212.51      250.73     12.51 o
  -1  10   8      163.58      175.42      5.41 o
   0  10   8        4.14        4.16      3.85 o
   1  10   8        4.84        2.95      3.16 o
   2  10   8      113.98      134.60      8.05 o
   3  10   8      133.12      134.68      6.90 o
   4  10   8       21.40       18.68      6.44 o
   5  10   8       22.63       20.55      6.01 o
   6  10   8       21.67       10.07      6.51 o
   7  10   8       44.73       28.92      8.34 o
   8  10   8       95.56      104.99     14.66 o
   9  10   8        0.01       15.49      9.07 o
 -10  11   8        4.97        0.64      8.40 o
  -9  11   8        2.70       11.64     12.67 o
  -8  11   8        5.86        1.22     10.16 o
  -7  11   8       15.36       19.70     18.30 o
  -6  11   8        1.59      -10.30     10.73 o
  -5  11   8        2.71       20.93     11.92 o
  -4  11   8        2.96        3.57      3.30 o
  -3  11   8       43.49       36.90     10.77 o
  -2  11   8       82.28      111.67     12.94 o
  -1  11   8       35.43       28.06      3.24 o
   0  11   8       40.34       47.69      5.75 o
   1  11   8        0.07        2.68      4.39 o
   2  11   8        1.00        4.63      3.97 o
   3  11   8        2.26        3.73      5.06 o
   4  11   8        0.31       -1.07      5.38 o
   5  11   8        0.64       -1.96      4.65 o
   6  11   8        9.39       11.85      6.11 o
   7  11   8        6.77        7.61      8.42 o
   8  11   8       31.14       57.83     12.03 o
  -8  12   8       24.73       20.73     20.30 o
  -7  12   8        0.88       -4.62     11.68 o
  -6  12   8        8.35        2.04      8.37 o
  -5  12   8       12.06       22.88     12.36 o
  -4  12   8        1.18        5.57      4.90 o
  -3  12   8       34.83       45.02     14.88 o
  -2  12   8       58.12       25.47     12.71 o
  -1  12   8        7.55        6.07      2.05 o
   0  12   8       20.73       19.68      5.40 o
   1  12   8        7.36        7.29      4.23 o
   2  12   8       43.93       38.23      7.21 o
   3  12   8       14.30        8.54      6.08 o
   4  12   8        0.05       -1.19      4.37 o
   5  12   8       13.98       19.87      5.92 o
   6  12   8       45.53       61.93      7.44 o
   7  12   8        6.28       29.20     10.76 o
  -7  13   8        0.63        5.81     10.09 o
  -6  13   8        5.15      -12.26     28.94 o
  -5  13   8        5.35       20.82     11.83 o
  -4  13   8       53.66       46.53     13.12 o
  -3  13   8       44.34       34.65     13.75 o
  -2  13   8       42.40       35.11     11.33 o
  -1  13   8        1.48        6.43      6.14 o
   0  13   8        7.69        7.55      4.39 o
   1  13   8        0.00        1.05      4.56 o
   2  13   8       14.72       13.61      5.79 o
   3  13   8       16.76       15.38      6.03 o
   4  13   8        8.77       10.14      5.88 o
   5  13   8        1.59        1.58      5.89 o
  -4  14   8        0.35       -0.70      7.71 o
  -3  14   8       17.35       19.65      9.24 o
  -2  14   8        0.49        1.25      4.81 o
  -1  14   8        2.14        2.06      5.72 o
   0  14   8        0.13       11.33      8.53 o
   1  14   8        3.17       -0.94      6.11 o
   2  14   8        1.58       -0.13      4.00 o
   3  14   8       16.15        9.46      5.56 o
 -13   0   9        4.63        4.43      5.92 o
 -11   0   9       69.75      103.72     20.57 o
  -9   0   9       21.97       33.07      6.80 o
  -7   0   9      204.41      211.94      8.07 o
  -5   0   9      247.58      230.44     11.62 o
  -3   0   9      484.03      480.60     13.00 o
  -1   0   9      440.53      520.80     15.27 o
   1   0   9        5.26        3.18      6.09 o
   3   0   9       24.52       21.99     12.78 o
   5   0   9      189.02      207.02     14.40 o
   7   0   9        9.07       19.37     10.64 o
   9   0   9       57.49       67.46     15.70 o
  11   0   9        0.13        1.97     17.91 o
  13   0   9        0.00        3.63     32.26 o
 -14   1   9       12.06        8.01      5.46 o
 -13   1   9       16.28       13.05      5.89 o
 -12   1   9        0.34       -3.99      4.59 o
 -11   1   9       30.97       41.02      7.82 o
 -10   1   9       54.84       65.00      4.84 o
  -9   1   9       61.45       72.67      5.14 o
  -8   1   9      154.66      142.97      5.79 o
  -7   1   9      285.48      290.33      6.87 o
  -6   1   9       59.01       54.86      4.13 o
  -5   1   9        7.43        7.34      3.14 o
  -4   1   9      462.87      449.86      7.31 o
  -3   1   9      278.65      288.67      7.08 o
  -2   1   9       49.82       54.86      5.36 o
  -1   1   9      358.32      302.85      9.24 o
   0   1   9       57.48       54.83      5.66 o
   1   1   9      104.71      110.03      7.69 o
   2   1   9       98.15       93.77      7.97 o
   3   1   9       12.97       12.21      6.85 o
   4   1   9        3.69        2.00      4.95 o
   5   1   9      341.57      331.53     13.67 o
   6   1   9        0.40       -0.28      6.67 o
   7   1   9      127.51      146.01     12.93 o
   8   1   9       61.50       70.01      9.93 o
   9   1   9      531.09      550.85     21.34 o
  10   1   9      282.83      327.28     17.90 o
  11   1   9       65.37       53.98     23.68 o
  12   1   9       90.84       53.93     46.31 o
  13   1   9       19.64        4.46     11.43 o
 -14   2   9        1.53       -5.30      5.93 o
 -13   2   9        2.82       -0.24      4.31 o
 -12   2   9        0.26        0.92      3.68 o
 -11   2   9        1.18        0.20      3.97 o
 -10   2   9        1.53        1.35      3.67 o
  -9   2   9       11.07        9.10      3.95 o
  -8   2   9       32.80       36.49      5.65 o
  -7   2   9        0.79        2.27      2.91 o
  -6   2   9      394.51      439.19      6.90 o
  -5   2   9       50.40       41.93      3.85 o
  -4   2   9        0.12        4.36      3.28 o
  -3   2   9      252.56      254.04      5.83 o
  -2   2   9      109.49      129.24      5.33 o
  -1   2   9      241.14      249.74      6.40 o
   0   2   9       43.78       43.97      5.75 o
   1   2   9       35.47       31.26      5.30 o
   2   2   9       75.73       82.09      6.82 o
   3   2   9        5.95       -0.12      4.54 o
   4   2   9      132.59      145.07     10.26 o
   5   2   9       39.81       41.94      7.89 o
   6   2   9      358.15      364.50     13.99 o
   7   2   9      226.90      203.30     13.98 o
   8   2   9       19.40       18.97      8.92 o
   9   2   9      208.94      234.65     16.67 o
  10   2   9       44.79       16.71     11.16 o
  11   2   9        5.79       20.74     13.40 o
  12   2   9        3.50       16.47     13.94 o
  13   2   9       28.90       35.67     32.73 o
 -14   3   9        4.94       14.48      7.11 o
 -13   3   9        2.54        0.31      4.31 o
 -12   3   9       42.70       37.05      8.87 o
 -11   3   9        6.00        5.92      4.72 o
 -10   3   9      180.03      206.47      7.86 o
  -9   3   9       44.75       38.40      4.90 o
  -8   3   9        0.10        1.37      3.12 o
  -7   3   9      436.67      444.76      9.05 o
  -6   3   9       64.59       79.71      4.14 o
  -5   3   9      473.63      485.30      6.64 o
  -4   3   9        7.78        8.00      2.70 o
  -3   3   9        0.67        5.12      2.52 o
  -2   3   9       17.62       23.02      3.36 o
  -1   3   9        0.04       -4.57      3.51 o
   0   3   9      174.49      171.92      6.90 o
   1   3   9      293.93      309.38     11.23 o
   2   3   9      118.89      121.40      6.99 o
   3   3   9      228.98      237.64      8.99 o
   4   3   9       81.06       94.15      9.88 o
   5   3   9       82.27       79.39      9.03 o
   6   3   9      506.00      509.65     15.84 o
   7   3   9       19.76       26.14      9.64 o
   8   3   9      357.57      411.90     16.37 o
   9   3   9        1.30        6.24      7.86 o
  10   3   9       42.12       50.14     34.82 o
  11   3   9       24.88       24.40     17.37 o
  12   3   9        2.78      -11.08     15.21 o
 -13   4   9        1.55       13.59     10.61 o
 -12   4   9        0.56       -0.54      3.57 o
 -11   4   9       13.52       11.82      5.15 o
 -10   4   9       55.57       76.45      6.39 o
  -9   4   9      457.54      560.55      9.91 o
  -8   4   9        4.87        4.69      2.71 o
  -7   4   9      151.38      145.05      5.71 o
  -6   4   9        0.08       -0.28      2.59 o
  -5   4   9        2.91        4.96      2.40 o
  -4   4   9        8.84        8.14      2.66 o
  -3   4   9       13.17       12.89      3.53 o
  -2   4   9       69.10       68.17      5.55 o
  -1   4   9       52.59       55.00      5.52 o
   0   4   9       17.09       27.82      5.44 o
   1   4   9       44.18       53.43      5.65 o
   2   4   9      114.31      108.32      6.63 o
   3   4   9      135.33      144.14     10.12 o
   4   4   9       34.22       30.07      6.88 o
   5   4   9        3.73        7.08      8.63 o
   6   4   9       75.08       89.12     13.91 o
   7   4   9      192.42      197.30     16.31 o
   8   4   9      219.38      200.89     17.08 o
   9   4   9       39.70       39.61     16.31 o
  10   4   9        0.15        0.35      8.03 o
  11   4   9        5.70        6.21     13.27 o
  12   4   9       10.44       -5.76     11.13 o
 -13   5   9       19.13       27.14      6.83 o
 -12   5   9        0.27        2.87      4.17 o
 -11   5   9        0.76       -1.16      4.03 o
 -10   5   9       21.57       30.60      4.14 o
  -9   5   9        0.27        0.22      2.09 o
  -8   5   9        0.80        1.90      2.21 o
  -7   5   9      332.00      327.07      4.65 o
  -6   5   9       16.35       15.43      4.31 o
  -5   5   9      201.30      192.64     10.50 o
  -4   5   9        4.47        2.96      1.49 o
  -3   5   9       91.12       95.99      5.08 o
  -2   5   9      184.67      200.98      7.27 o
  -1   5   9       16.18       26.81      4.13 o
   0   5   9       26.59       34.71      4.69 o
   1   5   9        0.61       -4.18      3.66 o
   2   5   9      195.16      183.85      9.26 o
   3   5   9       73.60       70.73      6.47 o
   4   5   9      231.20      227.66      9.99 o
   5   5   9       22.97       26.54      8.45 o
   6   5   9       51.40       55.52     13.17 o
   7   5   9       14.20       28.48      9.64 o
   8   5   9       82.32       97.15     15.56 o
   9   5   9       10.50        1.05      8.79 o
  10   5   9       41.42       15.83     14.24 o
  11   5   9       15.32        8.57     10.77 o
  12   5   9        3.36       11.85     13.22 o
 -13   6   9        0.70       28.86     27.93 o
 -12   6   9       63.19        0.16      8.17 o
 -11   6   9       68.01       71.15     30.86 o
 -10   6   9        2.20       -1.20      3.10 o
  -9   6   9       75.12       80.45     10.30 o
  -8   6   9      125.15      120.72      7.01 o
  -7   6   9        4.74        2.13      3.93 o
  -6   6   9       18.71       15.74      4.06 o
  -5   6   9       16.23       16.45      6.35 o
  -4   6   9      104.54      126.59     11.00 o
  -3   6   9      166.65      164.22     26.95 o
  -2   6   9       20.54       32.54      4.03 o
  -1   6   9      353.56      361.75      9.91 o
   0   6   9      603.80      580.70     11.59 o
   1   6   9       40.91       36.73      5.99 o
   2   6   9       20.70       15.08      6.00 o
   3   6   9       39.26       54.49      7.67 o
   4   6   9        6.52        8.47      8.03 o
   5   6   9        0.82        0.48      6.67 o
   6   6   9        0.97        9.43      8.64 o
   7   6   9        0.31        2.04      7.09 o
   8   6   9       32.84       23.15     10.06 o
   9   6   9        2.03        1.13      7.70 o
  10   6   9        0.54        6.39      9.75 o
  11   6   9        4.06       15.69     15.48 o
 -12   7   9        1.73       -0.51      9.03 o
 -11   7   9        5.42        0.50      7.77 o
 -10   7   9       35.27        4.25      9.42 o
  -9   7   9       18.12        9.03      9.15 o
  -8   7   9       39.90       41.96      5.72 o
  -7   7   9        6.37        3.40      3.56 o
  -6   7   9        9.35        8.41      4.63 o
  -5   7   9       19.26       23.10      4.39 o
  -4   7   9      375.80      339.39     12.47 o
  -3   7   9      558.84      597.82     16.39 o
  -2   7   9       29.67       27.18      2.19 o
  -1   7   9       14.77       13.27      3.68 o
   0   7   9        4.12        6.56      3.97 o
   1   7   9     1289.35     1271.66     27.01 o
   2   7   9      439.38      448.37     15.08 o
   3   7   9      148.50      137.94     10.32 o
   4   7   9      215.83      237.14     10.58 o
   5   7   9      110.56      149.71     10.22 o
   6   7   9       21.06       19.63      7.84 o
   7   7   9       80.68       84.22     11.16 o
   8   7   9       58.80       45.11     18.35 o
   9   7   9       13.99       21.93     15.18 o
  10   7   9        0.37        5.89     15.35 o
  11   7   9        2.32      -10.29     12.74 o
 -12   8   9       14.26       -2.11     12.53 o
 -11   8   9       21.15       -4.12      8.91 o
 -10   8   9        2.20        4.31      9.54 o
  -9   8   9       12.05        0.66      8.53 o
  -8   8   9       21.94       12.25      7.94 o
  -7   8   9        0.00        4.87      4.79 o
  -6   8   9       25.94       23.87      3.52 o
  -5   8   9        9.02       10.59      5.19 o
  -4   8   9       16.96       20.80      8.60 o
  -3   8   9       67.68       84.90      9.13 o
  -2   8   9       24.30       34.23     10.24 o
  -1   8   9       35.05       34.20      3.65 o
   0   8   9        4.26       -3.94      3.74 o
   1   8   9        2.44        5.18      3.83 o
   2   8   9      521.53      527.23     11.47 o
   3   8   9       81.89       78.62      7.63 o
   4   8   9      120.68      101.84      9.97 o
   5   8   9       25.83       20.22      7.79 o
   6   8   9        1.74        7.45      6.36 o
   7   8   9       36.40       43.07      9.69 o
   8   8   9        0.01        2.07      7.17 o
   9   8   9        5.92        6.42      7.08 o
  10   8   9        5.01        3.61      6.08 o
 -11   9   9       16.41        3.64      9.15 o
 -10   9   9        0.30        6.77     10.78 o
  -9   9   9        0.14       -0.02      7.06 o
  -8   9   9        0.95       -3.54      7.28 o
  -7   9   9        3.45       18.98      9.80 o
  -6   9   9       30.76       28.29      5.23 o
  -5   9   9        8.63        3.98      4.33 o
  -4   9   9       84.99       59.67     12.38 o
  -3   9   9      211.15      248.15     13.59 o
  -2   9   9        1.28       10.24      8.97 o
  -1   9   9       15.09        9.47      4.72 o
   0   9   9       26.64       28.15      3.90 o
   1   9   9      114.90      129.53      7.46 o
   2   9   9        1.10       -0.91      4.44 o
   3   9   9      323.10      337.35     10.76 o
   4   9   9      138.53      155.62      8.70 o
   5   9   9       31.62       19.30      6.60 o
   6   9   9        0.29       -2.01      5.34 o
   7   9   9       19.17        7.65      6.18 o
   8   9   9        1.07        7.42      7.67 o
   9   9   9        5.56       -0.04      5.65 o
 -10  10   9        0.09       -0.56     11.19 o
  -9  10   9       39.10        7.24     11.21 o
  -8  10   9        0.02        2.11      8.39 o
  -7  10   9        0.58       -0.06      6.24 o
  -6  10   9       68.03       89.52     25.49 o
  -5  10   9        0.94        4.52      4.82 o
  -4  10   9       46.48       41.50     11.41 o
  -3  10   9      174.31      181.72     12.82 o
  -2  10   9       26.00       33.80      9.76 o
  -1  10   9      152.39      135.92      4.63 o
   0  10   9       84.94       97.03      6.01 o
   1  10   9        1.81        1.22      3.17 o
   2  10   9       11.05       21.91      4.75 o
   3  10   9       27.23       25.07      6.92 o
   4  10   9       30.31       38.81      6.44 o
   5  10   9       96.40       99.40     15.22 o
   6  10   9        0.29       -0.29      6.15 o
   7  10   9       23.32       14.46      7.00 o
   8  10   9        1.19       -0.95      6.18 o
   9  10   9        0.26        9.42      8.90 o
  -9  11   9        4.92       11.04     12.45 o
  -8  11   9        0.18       11.27     10.51 o
  -7  11   9        6.94       27.25     12.00 o
  -6  11   9       15.89       12.03     19.85 o
  -5  11   9        3.41        4.44      3.26 o
  -4  11   9        1.24        7.78      9.38 o
  -3  11   9       38.20       34.78     12.53 o
  -2  11   9        0.06        0.40      8.89 o
  -1  11   9        2.69        4.74      3.45 o
   0  11   9       18.15        9.89      3.05 o
   1  11   9        9.40        1.64      2.74 o
   2  11   9       28.75       27.62      6.87 o
   3  11   9        8.10        8.94      4.76 o
   4  11   9       12.62        6.83      5.11 o
   5  11   9       11.93        4.00      6.08 o
   6  11   9       24.24       14.97      8.40 o
   7  11   9       53.45       50.66      9.59 o
  -7  12   9        1.31       35.32     21.65 o
  -6  12   9       24.75       26.66     17.55 o
  -5  12   9        0.52       16.08     11.35 o
  -4  12   9        0.04        4.56      7.71 o
  -3  12   9       23.21       26.85     11.29 o
  -2  12   9        0.02       -8.25      9.54 o
  -1  12   9        1.65        9.29      9.89 o
   0  12   9       10.64       10.43      6.49 o
   1  12   9        0.01       -2.68      4.77 o
   2  12   9        0.48        9.60      6.40 o
   3  12   9        9.89        3.00      4.93 o
   4  12   9        2.73       -2.25      6.02 o
   5  12   9        0.06       -2.94      5.68 o
   6  12   9        0.24        1.06      7.47 o
  -6  13   9       11.36       17.00     10.23 o
  -5  13   9       37.38       63.86     15.40 o
  -4  13   9       13.29       26.67     16.04 o
  -3  13   9        0.65       -1.19      6.54 o
  -2  13   9        2.82        4.09      6.98 o
  -1  13   9        0.22       -3.02     10.74 o
   0  13   9        1.74       -6.59      8.55 o
   1  13   9        1.38        6.51      8.24 o
   2  13   9       19.08       13.88      6.64 o
   3  13   9        0.10        3.38      5.04 o
   4  13   9       30.26       38.99     11.41 o
  -2  14   9       30.90        9.61      6.86 o
  -1  14   9        0.23        4.01      6.08 o
   0  14   9       27.88       24.61      9.33 o
 -14   0  10       10.88        3.83      7.26 o
 -12   0  10       33.48       24.51      8.50 o
 -10   0  10       12.32        6.90      7.62 o
  -8   0  10      530.74      573.41     17.63 o
  -6   0  10        9.77        7.46      5.74 o
  -4   0  10       80.88       75.43      7.23 o
  -2   0  10      197.75      207.94      9.29 o
   0   0  10        1.97        7.45      7.16 o
   2   0  10        3.35        1.99      7.20 o
   4   0  10     1338.80     1327.73     56.99 o
   6   0  10       84.27       82.07     13.45 o
   8   0  10       71.82       74.34     18.67 o
  10   0  10      228.72      250.76     27.32 o
  12   0  10        5.18       10.35     14.19 o
 -14   1  10        0.03       -3.47      5.43 o
 -13   1  10        2.12        3.58      5.08 o
 -12   1  10        8.20        3.85      6.53 o
 -11   1  10       49.87       50.66     18.58 o
 -10   1  10        0.89       -0.47      4.14 o
  -9   1  10       61.00       80.10      5.92 o
  -8   1  10      101.11      111.20      6.33 o
  -7   1  10       71.32       90.07      5.19 o
  -6   1  10      236.81      273.03      7.65 o
  -5   1  10      735.41      726.97     11.76 o
  -4   1  10        6.19        8.10      3.60 o
  -3   1  10      336.00      362.32      8.32 o
  -2   1  10      340.25      340.24      8.23 o
  -1   1  10        3.68        3.10      3.86 o
   0   1  10        3.99       10.16      4.85 o
   1   1  10        4.57        1.65      5.53 o
   2   1  10      178.90      194.10     11.62 o
   3   1  10        5.87        5.36      7.07 o
   4   1  10      214.13      228.01     12.83 o
   5   1  10        8.66       14.75      7.43 o
   6   1  10        7.04       12.34      7.21 o
   7   1  10      355.90      386.43     17.67 o
   8   1  10      199.29      218.60     13.86 o
   9   1  10      235.23      278.87     16.62 o
  10   1  10        1.56       -4.37      8.19 o
  11   1  10       79.86       70.81     30.10 o
  12   1  10       53.70       31.32     15.87 o
 -13   2  10        9.25       16.93      7.22 o
 -12   2  10        3.96        7.00      6.41 o
 -11   2  10        3.80       -1.32      4.87 o
 -10   2  10       73.60       87.80      6.49 o
  -9   2  10       14.58       17.24      5.29 o
  -8   2  10      231.38      277.16      8.78 o
  -7   2  10      224.18      208.14      5.88 o
  -6   2  10      160.45      145.96      6.31 o
  -5   2  10      435.86      425.38      7.80 o
  -4   2  10      126.44      147.07      5.43 o
  -3   2  10       18.59       24.66      3.84 o
  -2   2  10        8.83        4.22      3.32 o
  -1   2  10       12.75       17.31      4.43 o
   0   2  10      179.90      182.28     13.08 o
   1   2  10       17.21       27.58      6.14 o
   2   2  10      147.11      150.90      9.81 o
   3   2  10       75.99       73.02      8.17 o
   4   2  10     2141.49     2075.79     40.21 o
   5   2  10      197.23      251.32     15.56 o
   6   2  10      396.49      356.22     16.80 o
   7   2  10      628.82      684.38     18.60 o
   8   2  10       46.69       53.45     11.06 o
   9   2  10        6.10        4.50      8.31 o
  10   2  10        1.26       -0.63      9.40 o
  11   2  10        0.92        1.02      9.20 o
  12   2  10       39.78       28.63     23.94 o
 -13   3  10        8.81       -2.17      6.07 o
 -12   3  10        0.22        4.90      5.51 o
 -11   3  10       36.87       33.53      6.50 o
 -10   3  10        5.62        7.41      3.63 o
  -9   3  10        7.27       14.03      5.33 o
  -8   3  10      342.76      344.59      9.67 o
  -7   3  10      265.48      289.39      7.76 o
  -6   3  10       13.47        8.15      3.71 o
  -5   3  10      164.34      180.72      5.95 o
  -4   3  10       61.31       76.23      4.74 o
  -3   3  10      309.35      306.90      8.94 o
  -2   3  10       11.19       28.18      4.12 o
  -1   3  10      561.73      551.71     12.22 o
   0   3  10       60.41       73.68      6.81 o
   1   3  10        0.99        3.21      4.19 o
   2   3  10        1.65        2.47      4.44 o
   3   3  10      224.90      202.59     14.85 o
   4   3  10       96.90       86.84     12.33 o
   5   3  10     1060.50     1063.43     21.29 o
   6   3  10      969.49     1008.07     26.90 o
   7   3  10       23.13       30.50      8.71 o
   8   3  10      159.06      142.95     16.01 o
   9   3  10       43.60       21.58     12.52 o
  10   3  10       48.97       15.95     12.79 o
  11   3  10       51.22       19.39     16.26 o
  12   3  10        0.01        6.85     13.04 o
 -13   4  10        2.16        5.89      4.54 o
 -12   4  10        3.92        8.60      6.59 o
 -11   4  10        8.03        9.76      5.31 o
 -10   4  10       34.89       41.91      4.88 o
  -9   4  10      306.88      323.93      8.19 o
  -8   4  10        9.76        4.42      3.14 o
  -7   4  10      227.87      246.97      7.39 o
  -6   4  10        0.44        3.25      1.89 o
  -5   4  10      217.70      197.61      4.80 o
  -4   4  10      934.23      901.24     11.01 o
  -3   4  10      253.57      258.05      6.50 o
  -2   4  10     1148.64     1222.04     15.65 o
  -1   4  10        0.32        6.76      4.35 o
   0   4  10       46.19       42.85      4.88 o
   1   4  10       13.59       20.30      5.72 o
   2   4  10      622.85      639.33     15.16 o
   3   4  10      720.48      673.51     17.19 o
   4   4  10       21.24       22.35      8.59 o
   5   4  10      176.58      159.51     11.12 o
   6   4  10       38.18       24.02      9.37 o
   7   4  10      405.29      439.78     21.17 o
   8   4  10       11.54       13.62     11.18 o
   9   4  10       20.54       20.86     18.50 o
  10   4  10        4.45        5.58     10.91 o
  11   4  10       18.96        3.99     11.71 o
 -13   5  10        3.45       -1.09     11.73 o
 -12   5  10        5.09        1.49      4.49 o
 -11   5  10       35.41       38.07      5.65 o
 -10   5  10       57.29       55.43      4.20 o
  -9   5  10        7.23        7.84      2.77 o
  -8   5  10        4.82        6.92      2.23 o
  -7   5  10       13.87       14.18      2.18 o
  -6   5  10      173.18      195.43      9.74 o
  -5   5  10      124.23      128.52      7.05 o
  -4   5  10        1.91        0.91      2.37 o
  -3   5  10      145.10      146.97      5.25 o
  -2   5  10      527.51      523.81      8.74 o
  -1   5  10       39.14       47.92      4.27 o
   0   5  10     1358.27     1338.87     19.56 o
   1   5  10       53.17       52.96      6.77 o
   2   5  10      238.18      221.17      8.81 o
   3   5  10     1084.85     1059.20     18.00 o
   4   5  10       82.83       85.04      8.25 o
   5   5  10       44.07       40.21      7.89 o
   6   5  10       49.30       65.74     12.81 o
   7   5  10       95.09       98.64     12.69 o
   8   5  10       39.88       22.80     11.81 o
   9   5  10       24.17       -0.27      8.76 o
  10   5  10        0.79        6.55     11.48 o
  11   5  10       43.38       12.09     12.14 o
 -12   6  10        2.72       28.44     27.76 o
 -11   6  10        0.87        2.88      7.71 o
 -10   6  10       47.05        9.05      9.50 o
  -9   6  10       58.57       48.19     10.46 o
  -8   6  10        7.85       10.62      5.34 o
  -7   6  10       44.92       55.99      5.58 o
  -6   6  10       39.72       38.15      6.90 o
  -5   6  10       69.44       66.99      5.96 o
  -4   6  10       12.98       20.63      7.98 o
  -3   6  10      139.97      161.56     12.83 o
  -2   6  10      113.19       99.66     11.79 o
  -1   6  10       45.16       42.79      6.65 o
   0   6  10        2.82       -1.85      4.35 o
   1   6  10      678.44      693.10     16.80 o
   2   6  10        5.91        6.53      5.79 o
   3   6  10        1.00        3.63      7.24 o
   4   6  10      239.40      240.84     11.20 o
   5   6  10        1.78       12.94      7.01 o
   6   6  10        1.19        5.21      9.62 o
   7   6  10       15.54        5.98     11.13 o
   8   6  10       82.69       72.67     31.01 o
   9   6  10        3.42       -6.47     11.46 o
  10   6  10        2.36       -8.29     12.51 o
  11   6  10       10.78        7.06     14.95 o
 -12   7  10        4.75      -11.52     12.76 o
 -11   7  10       32.27       15.65     13.10 o
 -10   7  10       82.37       16.92     20.59 o
  -9   7  10        2.03       -1.06      6.21 o
  -8   7  10       24.62       18.35      6.24 o
  -7   7  10      115.71      121.40      8.78 o
  -6   7  10       11.21       11.13      6.57 o
  -5   7  10        0.66        4.30      4.37 o
  -4   7  10        0.03       -3.38      8.02 o
  -3   7  10      916.07      888.89     24.53 o
  -2   7  10      350.23      321.89      6.38 o
  -1   7  10     1075.72     1064.66     21.09 o
   0   7  10        1.61        4.04      5.68 o
   1   7  10      709.83      698.33     30.99 o
   2   7  10        0.26        5.09      7.35 o
   3   7  10      372.41      384.67     13.23 o
   4   7  10        3.45       -6.96      6.34 o
   5   7  10        1.11        6.70      6.24 o
   6   7  10       31.69       42.63      9.48 o
   7   7  10        0.81       -1.34      5.39 o
   8   7  10       78.58      106.79     35.28 o
   9   7  10       26.95       22.28     11.64 o
  10   7  10        0.41       11.74     12.53 o
 -11   8  10        0.46       -0.11      7.91 o
 -10   8  10        0.04        4.05      8.75 o
  -9   8  10        4.68        0.52      6.19 o
  -8   8  10       15.49        6.18      3.76 o
  -7   8  10       50.78       40.65     18.41 o
  -6   8  10        0.06        3.03      4.65 o
  -5   8  10        4.89        0.24      4.45 o
  -4   8  10      393.18      433.53     16.53 o
  -3   8  10       52.57       44.38      9.97 o
  -2   8  10       52.92       51.69     11.34 o
  -1   8  10       36.50       36.59      3.82 o
   0   8  10      603.30      565.93     10.88 o
   1   8  10        1.73        2.59      3.53 o
   2   8  10      659.55      602.18     16.34 o
   3   8  10        0.09        0.26      5.37 o
   4   8  10       40.66       54.20      8.04 o
   5   8  10       10.45       13.59      8.43 o
   6   8  10        1.75       12.83      7.31 o
   7   8  10       54.20       39.14     16.78 o
   8   8  10        0.37       -6.24      8.52 o
   9   8  10        1.94        5.23      8.02 o
 -10   9  10        6.64       30.93     25.73 o
  -9   9  10       26.58       -1.18      9.45 o
  -8   9  10        0.00        9.06     10.46 o
  -7   9  10       13.04       13.79     10.26 o
  -6   9  10       12.26        4.88      4.55 o
  -5   9  10       39.19       51.09      7.70 o
  -4   9  10       26.56       28.42      8.78 o
  -3   9  10       10.88       17.03      9.17 o
  -2   9  10      150.72      161.92     14.38 o
  -1   9  10       17.79       10.15      2.27 o
   0   9  10      153.12      137.26      5.78 o
   1   9  10       13.59       15.42      4.57 o
   2   9  10      158.32      187.45     11.53 o
   3   9  10       21.70       24.12      6.38 o
   4   9  10       29.86       22.05      6.50 o
   5   9  10       75.44       86.09     24.22 o
   6   9  10       89.31       96.42     24.28 o
   7   9  10        4.58        4.83      6.21 o
   8   9  10        0.58       -3.07      6.88 o
   9   9  10       14.17       25.14     12.34 o
  -9  10  10        0.00        0.13     13.35 o
  -8  10  10        1.25       11.99     10.03 o
  -7  10  10       60.52       48.04     28.30 o
  -6  10  10       17.20       14.92      6.66 o
  -5  10  10        0.15        5.24      7.85 o
  -4  10  10       39.05       41.07     11.97 o
  -3  10  10        8.27       -6.45      9.71 o
  -2  10  10        0.55        5.35      8.02 o
  -1  10  10        2.47        1.90      2.63 o
   0  10  10       34.44       19.41      4.66 o
   1  10  10       40.34       22.52      6.88 o
   2  10  10        3.23        4.09      5.17 o
   3  10  10       21.22       14.97      6.05 o
   4  10  10      139.71      171.32     26.28 o
   5  10  10       25.95       12.68      6.44 o
   6  10  10        3.95        0.98      4.91 o
   7  10  10       65.33       70.92     20.35 o
   8  10  10        0.92        1.86      8.12 o
  -8  11  10        0.42       -1.45      9.00 o
  -7  11  10        2.26        6.81     13.72 o
  -6  11  10        3.87       23.40     12.94 o
  -5  11  10        0.70       -4.03      6.90 o
  -4  11  10        1.60       -2.41      7.61 o
  -3  11  10        5.28       -1.51      8.74 o
  -2  11  10        8.72       32.01     16.72 o
  -1  11  10        6.76       26.50     15.91 o
   0  11  10       10.11       12.72      8.25 o
   1  11  10        1.71        1.41      4.31 o
   2  11  10        0.81       -3.67      3.71 o
   3  11  10        7.16        0.85      5.68 o
   4  11  10        0.20        6.05      5.12 o
   5  11  10       38.10       28.89     10.88 o
   6  11  10        0.39        3.37      7.60 o
  -6  12  10        0.08        3.22     12.11 o
  -5  12  10       21.60       52.31     15.60 o
  -4  12  10       16.34       16.06      9.91 o
  -3  12  10       55.63       52.34     19.98 o
  -2  12  10        8.46       20.62     14.40 o
  -1  12  10       28.16       12.26     10.26 o
   0  12  10        0.17       18.74     12.39 o
   1  12  10        5.30       13.39      7.87 o
   2  12  10       31.12       35.11     10.92 o
   3  12  10        1.24        7.62      6.50 o
   4  12  10        7.34        9.15      5.59 o
   5  12  10       15.73        7.55     10.12 o
  -4  13  10        0.26        4.82      9.32 o
  -3  13  10        4.63        4.05     10.78 o
  -2  13  10        0.02       12.90     10.06 o
  -1  13  10       15.66       21.30     12.13 o
   0  13  10        0.95       13.44     12.80 o
   1  13  10        0.98        9.32      9.52 o
   2  13  10        0.83       18.58     14.22 o
 -13   0  11        4.96       -4.38     11.00 o
 -11   0  11       53.94       50.12     12.28 o
  -9   0  11      666.22      742.35     17.65 o
  -7   0  11       60.53       53.97      7.41 o
  -5   0  11      907.15      922.12     16.95 o
  -3   0  11      129.99      131.85      9.93 o
  -1   0  11      182.95      206.82     17.15 o
   1   0  11       60.34       62.59     11.41 o
   3   0  11      100.55       81.64     14.07 o
   5   0  11      109.90       90.95     15.79 o
   7   0  11       14.00        5.74     16.85 o
   9   0  11       38.02       50.31     41.30 o
  11   0  11        0.00        9.93     14.03 o
 -13   1  11       59.60       64.67      8.01 o
 -12   1  11      131.61      178.56     12.59 o
 -11   1  11       31.36       28.23      6.58 o
 -10   1  11      141.58      166.98      8.06 o
  -9   1  11       16.60       19.72      4.85 o
  -8   1  11       14.41       14.10      4.59 o
  -7   1  11       68.71       78.67      6.58 o
  -6   1  11      173.85      184.56      7.13 o
  -5   1  11      172.60      183.07      8.20 o
  -4   1  11        1.27        2.84      3.27 o
  -3   1  11        8.00        1.32      3.16 o
  -2   1  11       28.73       31.37      6.06 o
  -1   1  11      135.67      141.30      7.38 o
   0   1  11       48.34       59.64     11.76 o
   1   1  11       20.64       22.94      6.91 o
   2   1  11        1.37        0.96      4.64 o
   3   1  11      170.58      177.03     12.84 o
   4   1  11        0.50       -1.19      6.44 o
   5   1  11      254.65      266.34     13.30 o
   6   1  11       77.29       93.65     13.74 o
   7   1  11      206.29      238.00     13.37 o
   8   1  11        4.71       -4.05      8.31 o
   9   1  11        0.21       13.12     12.48 o
  10   1  11        7.25        9.54     10.05 o
  11   1  11        1.24       -0.05      9.11 o
 -13   2  11        0.10       -2.97      5.97 o
 -12   2  11       44.68       42.33      6.76 o
 -11   2  11       43.16       39.68      7.98 o
 -10   2  11      101.23      101.98      7.96 o
  -9   2  11       73.07       95.13      7.00 o
  -8   2  11      282.81      290.79      7.40 o
  -7   2  11      768.69      770.71     11.85 o
  -6   2  11      997.25     1084.96     14.46 o
  -5   2  11      256.00      276.62      9.49 o
  -4   2  11        1.10       -2.44      3.38 o
  -3   2  11      401.16      372.36      8.64 o
  -2   2  11       20.21       22.16      5.86 o
  -1   2  11        4.63       15.53      4.76 o
   0   2  11       26.64       32.13      5.10 o
   1   2  11       12.79       15.56      5.94 o
   2   2  11        5.81       13.79      7.18 o
   3   2  11       23.80       17.32      8.13 o
   4   2  11       90.09       94.76      9.73 o
   5   2  11       40.76       42.15      8.37 o
   6   2  11      149.25      171.34     13.95 o
   7   2  11        0.13       -1.06      7.07 o
   8   2  11      106.02      133.88     13.48 o
   9   2  11        0.05       15.47      9.19 o
  10   2  11       10.46       24.79     11.37 o
  11   2  11        5.44        9.04      9.87 o
 -13   3  11        7.56        8.65      5.50 o
 -12   3  11        2.15        0.08      4.56 o
 -11   3  11        2.77       -1.59      3.57 o
 -10   3  11        7.90       18.22      4.53 o
  -9   3  11        5.23        7.26      4.32 o
  -8   3  11      233.07      250.01      7.72 o
  -7   3  11        1.95        0.74      3.36 o
  -6   3  11      200.78      221.28      6.42 o
  -5   3  11      158.80      164.39      7.63 o
  -4   3  11     1491.91     1410.84     18.70 o
  -3   3  11      818.21      803.81     14.06 o
  -2   3  11      211.93      212.95      7.65 o
  -1   3  11       15.74       20.38      5.07 o
   0   3  11      103.05      110.31      9.19 o
   1   3  11      288.68      268.91      9.16 o
   2   3  11       20.73       23.45      6.72 o
   3   3  11     1022.38     1040.35     20.61 o
   4   3  11       24.06       30.90      7.53 o
   5   3  11      323.33      322.74     13.84 o
   6   3  11        2.96        2.98      6.80 o
   7   3  11      120.17      145.02     12.61 o
   8   3  11        1.28       -6.26      9.77 o
   9   3  11       18.50       52.45     13.05 o
  10   3  11        0.72      -13.33     15.92 o
  11   3  11       12.32       23.96     22.59 o
 -12   4  11        2.61       -2.69      5.54 o
 -11   4  11       32.66       32.73      5.32 o
 -10   4  11        0.36       -1.90      3.07 o
  -9   4  11      112.03      130.59      5.61 o
  -8   4  11       27.94       32.78      3.93 o
  -7   4  11      170.70      181.61      9.63 o
  -6   4  11      352.53      370.03      7.98 o
  -5   4  11      337.97      353.46      7.49 o
  -4   4  11      236.38      225.71      7.38 o
  -3   4  11      420.19      424.82     11.24 o
  -2   4  11       20.08       21.41      4.39 o
  -1   4  11      134.34      120.72      6.57 o
   0   4  11      181.15      170.69      7.80 o
   1   4  11      181.52      174.92     10.28 o
   2   4  11      181.75      185.77     12.26 o
   3   4  11      322.24      347.53     14.13 o
   4   4  11       40.92       33.17      8.27 o
   5   4  11       60.79       42.84      8.68 o
   6   4  11       39.69       36.16     12.30 o
   7   4  11        2.51        6.77      7.97 o
   8   4  11       51.96       50.10     10.29 o
   9   4  11        6.11        5.84     11.17 o
  10   4  11       49.06       17.39     21.50 o
  11   4  11       21.97       14.28     14.10 o
 -12   5  11        1.00       -6.79     13.58 o
 -11   5  11       51.29       30.64     13.99 o
 -10   5  11        1.29        3.32      2.75 o
  -9   5  11       72.77       82.01      4.70 o
  -8   5  11       36.63       42.83      2.88 o
  -7   5  11       81.18       62.49      4.70 o
  -6   5  11      539.91      583.09     12.16 o
  -5   5  11      112.97      110.47      3.90 o
  -4   5  11      357.14      361.87      6.80 o
  -3   5  11      335.14      334.14      8.49 o
  -2   5  11      557.68      603.08     11.75 o
  -1   5  11      635.01      580.90     13.38 o
   0   5  11      136.91      143.12      8.07 o
   1   5  11      334.36      364.11     11.65 o
   2   5  11      491.76      446.47     11.42 o
   3   5  11       30.11       33.08      6.19 o
   4   5  11        8.50        3.75      6.31 o
   5   5  11       15.88       12.02      7.55 o
   6   5  11       41.75       45.65     10.74 o
   7   5  11       51.95       28.17     11.86 o
   8   5  11        0.74       35.34     16.61 o
   9   5  11        9.40        7.89     11.02 o
  10   5  11        0.59       -4.29     12.28 o
 -12   6  11       47.02       78.14     26.23 o
 -11   6  11        0.90       -4.72      7.89 o
 -10   6  11        5.33        7.67      7.74 o
  -9   6  11       69.80       23.66     14.01 o
  -8   6  11        1.27       -1.48      4.92 o
  -7   6  11        4.96        4.99      4.63 o
  -6   6  11       20.50       31.84      5.71 o
  -5   6  11        6.34        3.07      4.37 o
  -4   6  11      316.68      283.07     14.07 o
  -3   6  11      164.00      181.33      6.40 o
  -2   6  11      451.04      428.21     15.77 o
  -1   6  11      184.56      193.92      6.77 o
   0   6  11      863.85      864.03     13.49 o
   1   6  11      317.35      304.86     10.09 o
   2   6  11      471.12      484.62     18.56 o
   3   6  11        7.08       12.53      8.27 o
   4   6  11       36.00       35.17      8.53 o
   5   6  11        0.79        5.78      6.70 o
   6   6  11       10.65        9.64      9.60 o
   7   6  11        0.23       -2.55     13.12 o
   8   6  11        2.58       27.09     25.07 o
   9   6  11       25.68       29.70     12.52 o
  10   6  11        0.07       -6.93     12.69 o
 -11   7  11       26.92       12.73     11.63 o
 -10   7  11        3.18       -1.13      6.83 o
  -9   7  11        4.17        5.77      5.17 o
  -8   7  11       21.28        6.13      5.55 o
  -7   7  11        2.76        3.20      4.94 o
  -6   7  11       77.78       85.94      6.66 o
  -5   7  11       11.42       19.43      5.69 o
  -4   7  11       96.92      100.63     14.49 o
  -3   7  11      283.97      313.64     16.67 o
  -2   7  11      207.98      223.43      9.45 o
  -1   7  11       46.16       63.63      8.04 o
   0   7  11      272.28      293.22     12.49 o
   1   7  11      205.55      236.88      9.94 o
   2   7  11       85.61       89.20      8.86 o
   3   7  11        6.97        3.65      5.79 o
   4   7  11       17.81       28.67      9.77 o
   5   7  11        8.09        9.38      7.33 o
   6   7  11       62.77       45.98     23.85 o
   7   7  11       32.50       18.58      9.34 o
   8   7  11       27.68       40.61     16.16 o
   9   7  11        4.54       10.69     11.82 o
 -10   8  11        0.15       -5.96      9.04 o
  -9   8  11       25.11       13.71     10.63 o
  -8   8  11        0.03       -1.83      3.28 o
  -7   8  11        1.42        5.58      5.08 o
  -6   8  11       39.67       28.00      9.67 o
  -5   8  11        6.07       16.65      7.53 o
  -4   8  11      341.14      398.24     19.61 o
  -3   8  11      309.22      321.79     20.14 o
  -2   8  11      122.35      145.12     13.15 o
  -1   8  11      220.33      193.10      6.82 o
   0   8  11       46.32       49.29      5.00 o
   1   8  11       14.75       14.41      6.97 o
   2   8  11       19.28       30.91      9.59 o
   3   8  11      188.64      208.39     13.32 o
   4   8  11       12.71       18.22      7.28 o
   5   8  11       11.90        7.50      8.03 o
   6   8  11        0.54        3.71      6.95 o
   7   8  11        0.69       -0.12      5.48 o
   8   8  11        0.35       -2.36      7.28 o
   9   8  11        0.74       18.74     20.08 o
  -9   9  11        6.64       -0.04      6.27 o
  -8   9  11        0.70       -0.19      7.33 o
  -7   9  11       79.20       41.25     26.74 o
  -6   9  11       44.01       23.92      9.67 o
  -5   9  11        8.48       18.03      7.07 o
  -4   9  11       40.19       45.47     11.24 o
  -3   9  11        1.59        2.63      8.69 o
  -2   9  11        4.36       -0.26      8.13 o
  -1   9  11       15.55        7.41      5.40 o
   0   9  11       97.86       92.77     10.88 o
   1   9  11        0.00        3.76      3.94 o
   2   9  11        2.68       -2.30      4.36 o
   3   9  11      179.91      205.75     24.95 o
   4   9  11       60.62       63.65     17.73 o
   5   9  11      108.50       95.10     25.95 o
   6   9  11       36.73       27.14      9.10 o
   7   9  11        7.03        7.97      7.63 o
   8   9  11        1.15        0.93      8.05 o
  -8  10  11        0.07       -0.49     10.98 o
  -7  10  11       28.75       32.87     17.75 o
  -6  10  11        5.51       -1.22      8.82 o
  -5  10  11       30.38       33.97     10.77 o
  -4  10  11        0.99       20.35     10.17 o
  -3  10  11      109.07      105.47     20.79 o
  -2  10  11        0.31       -1.35      8.59 o
  -1  10  11       12.96       20.47     18.31 o
   0  10  11        3.65        6.01      3.30 o
   1  10  11       42.20       36.09     13.45 o
   2  10  11        1.88        3.44      4.78 o
   3  10  11       40.05       34.14     11.37 o
   4  10  11        9.41        8.79      6.41 o
   5  10  11       13.02       11.99      6.56 o
   6  10  11       39.41       47.08     16.75 o
   7  10  11        5.20       16.76     11.83 o
  -7  11  11       15.14       11.05     11.29 o
  -6  11  11       53.79       49.51     14.57 o
  -5  11  11       21.38       15.59     11.64 o
  -4  11  11        6.04       15.40     11.82 o
  -3  11  11        1.71       18.76     11.31 o
  -2  11  11       23.26       14.68      9.81 o
  -1  11  11        0.54       -6.75      8.94 o
   0  11  11        0.06       15.45     15.81 o
   1  11  11        3.88        1.49      3.15 o
   2  11  11       44.98       38.94      7.62 o
   3  11  11        2.46        3.38      4.99 o
   4  11  11       18.81       12.45      6.67 o
   5  11  11        0.30        0.54      5.44 o
  -5  12  11        0.33        5.28     12.04 o
  -4  12  11        0.07       -7.72     14.94 o
  -3  12  11       21.04       23.05     22.74 o
  -2  12  11        5.91       -2.80     10.00 o
  -1  12  11       11.22       27.85     12.41 o
   0  12  11       15.09       32.43     15.91 o
   1  12  11        0.41        7.18     15.39 o
   2  12  11       15.98        3.51     11.82 o
   3  12  11        4.42        2.96      7.20 o
 -12   0  12      109.98      102.82     79.06 o
 -10   0  12      260.55      343.34     22.91 o
  -8   0  12      116.47      121.41      8.50 o
  -6   0  12      796.10      892.44     18.83 o
  -4   0  12       52.38       50.67      8.53 o
  -2   0  12       60.34       79.34      8.61 o
   0   0  12       31.59       24.98     10.35 o
   2   0  12        1.03        0.37      6.28 o
   4   0  12      584.98      613.65     26.80 o
   6   0  12       68.23       87.29     17.55 o
   8   0  12       16.86       43.93     15.05 o
  10   0  12       73.18       55.16     51.85 o
 -12   1  12        6.73        4.01      6.61 o
 -11   1  12        3.37        3.43      7.92 o
 -10   1  12        0.44        1.36      4.71 o
  -9   1  12        0.00        0.94      3.80 o
  -8   1  12      200.05      225.57      9.19 o
  -7   1  12        4.56        5.31      4.33 o
  -6   1  12       31.02       34.46      5.55 o
  -5   1  12       14.06       16.95      4.57 o
  -4   1  12       16.24       15.94      4.24 o
  -3   1  12       16.07       18.61      4.89 o
  -2   1  12      478.36      514.15      9.72 o
  -1   1  12       20.55       27.64      5.23 o
   0   1  12      155.32      171.34      8.78 o
   1   1  12        7.76       19.82      6.08 o
   2   1  12       19.26       26.62      7.36 o
   3   1  12       18.39       13.89      7.24 o
   4   1  12        0.40        1.06      6.24 o
   5   1  12       30.81       17.02     10.01 o
   6   1  12       28.75       12.96      8.62 o
   7   1  12        0.02        9.66      8.53 o
   8   1  12       41.94       26.76     11.73 o
   9   1  12        6.31       15.28     10.49 o
  10   1  12       10.80        7.46      9.49 o
 -12   2  12       20.86       21.08      9.62 o
 -11   2  12       46.37       31.57      6.50 o
 -10   2  12        0.16        2.35      5.90 o
  -9   2  12      393.78      455.17     13.53 o
  -8   2  12       47.29       50.55      6.52 o
  -7   2  12       27.22       28.97      5.05 o
  -6   2  12      228.79      254.43      7.90 o
  -5   2  12        1.09        1.34      4.56 o
  -4   2  12       37.79       39.37      5.68 o
  -3   2  12      738.21      766.77     12.99 o
  -2   2  12      116.50      110.73      7.96 o
  -1   2  12        0.17        1.55      4.75 o
   0   2  12      585.93      576.07     13.38 o
   1   2  12       42.60       44.25      6.84 o
   2   2  12      148.24      152.71      9.88 o
   3   2  12       12.41        1.33      6.45 o
   4   2  12       62.45       58.75      9.42 o
   5   2  12       42.80       40.11      8.66 o
   6   2  12      119.15      108.88     15.15 o
   7   2  12       51.78       79.27     11.01 o
   8   2  12       47.61       26.41     12.68 o
   9   2  12       10.71        6.29      9.52 o
  10   2  12       17.04       11.98     16.29 o
 -12   3  12        1.96        6.01      4.65 o
 -11   3  12       16.26       14.06      4.57 o
 -10   3  12        1.78       -2.25      5.00 o
  -9   3  12        3.70        3.79      4.39 o
  -8   3  12      137.79      167.40      8.64 o
  -7   3  12       28.36       31.88      4.39 o
  -6   3  12      273.76      292.42      8.01 o
  -5   3  12     1142.17     1184.61     19.01 o
  -4   3  12       56.35       63.62      5.76 o
  -3   3  12        1.98        2.68      3.75 o
  -2   3  12        0.02        3.28      4.52 o
  -1   3  12        9.40       13.13      6.08 o
   0   3  12       67.89       70.83      6.85 o
   1   3  12       64.67       83.89      6.99 o
   2   3  12       23.89       17.79      7.38 o
   3   3  12       36.75       32.37      8.73 o
   4   3  12       21.14       20.72      8.19 o
   5   3  12       11.26        1.06      6.69 o
   6   3  12       52.98       49.97      9.67 o
   7   3  12       19.49       32.49     10.37 o
   8   3  12       22.72       24.77     13.01 o
   9   3  12        1.56        2.08      7.91 o
  10   3  12        0.00       -4.75      8.82 o
 -12   4  12        2.37        4.00     17.29 o
 -11   4  12       19.56       17.45      4.00 o
 -10   4  12       13.49       12.00      3.59 o
  -9   4  12       12.92        9.59      3.71 o
  -8   4  12        0.39       -0.61      3.70 o
  -7   4  12       33.64       34.02      5.40 o
  -6   4  12       19.36       18.55      3.68 o
  -5   4  12        3.47        9.01      3.26 o
  -4   4  12      105.74      126.55      6.86 o
  -3   4  12      453.00      461.99     16.46 o
  -2   4  12      124.61      125.52      9.25 o
  -1   4  12      119.81      123.13      7.54 o
   0   4  12      567.33      591.41     13.31 o
   1   4  12      308.14      309.53     11.67 o
   2   4  12       86.27       92.52      7.75 o
   3   4  12       91.54      101.96      8.71 o
   4   4  12        0.22       -2.13      6.30 o
   5   4  12      199.89      193.47     12.32 o
   6   4  12        1.91        7.54      8.64 o
   7   4  12        0.76       -6.78      9.35 o
   8   4  12        0.14       -3.39     16.81 o
   9   4  12        0.95        9.60     11.15 o
  10   4  12       15.39       16.35     17.72 o
 -11   5  12        0.00       -7.91      8.82 o
 -10   5  12       25.13        9.51      5.44 o
  -9   5  12        8.23        4.55      1.98 o
  -8   5  12       30.87       28.47      4.30 o
  -7   5  12       10.73        8.39      3.04 o
  -6   5  12       26.15       30.18      3.90 o
  -5   5  12      252.18      278.91      5.60 o
  -4   5  12      184.06      196.22      6.17 o
  -3   5  12       15.89       20.15      4.95 o
  -2   5  12       65.62       67.68      6.94 o
  -1   5  12        0.26        6.13      3.76 o
   0   5  12      265.64      249.71     10.33 o
   1   5  12        3.56        5.50      4.68 o
   2   5  12       17.69       18.66      7.02 o
   3   5  12      142.82      154.19      9.01 o
   4   5  12       17.18       17.20      7.85 o
   5   5  12       88.27      107.51     11.22 o
   6   5  12        7.81       16.35      8.33 o
   7   5  12        8.34       25.97     13.48 o
   8   5  12       44.76       39.80     26.89 o
   9   5  12        6.67        0.08     11.56 o
 -11   6  12       11.91        6.12     11.87 o
 -10   6  12       80.12       78.20     20.47 o
  -9   6  12        3.28       -3.87      5.46 o
  -8   6  12        0.32        0.05      4.00 o
  -7   6  12       13.71       13.11      5.90 o
  -6   6  12      140.70      151.18      8.74 o
  -5   6  12        2.44       -2.36      5.86 o
  -4   6  12        1.68        1.41      2.05 o
  -3   6  12       66.72       71.69      5.00 o
  -2   6  12       29.06       28.29      5.04 o
  -1   6  12      466.73      457.53     14.11 o
   0   6  12       25.41       28.28      8.11 o
   1   6  12      107.79      104.29     11.16 o
   2   6  12       57.25       69.21      7.69 o
   3   6  12        6.77        6.28      7.41 o
   4   6  12        4.16       11.30      9.11 o
   5   6  12        1.26        4.60      6.90 o
   6   6  12        0.33       -3.27      8.51 o
   7   6  12        5.92       -6.60     12.53 o
   8   6  12       13.51        5.42      9.88 o
   9   6  12        2.53      -11.47     13.92 o
 -10   7  12       19.18       20.10     17.01 o
  -9   7  12       11.92        0.38      4.76 o
  -8   7  12        0.60        2.81      3.92 o
  -7   7  12        0.08        2.57      4.92 o
  -6   7  12        0.01        3.08      4.51 o
  -5   7  12      137.63      143.02      9.43 o
  -4   7  12       34.07       28.00     11.22 o
  -3   7  12       55.39       58.30     12.26 o
  -2   7  12        1.68        0.72      4.13 o
  -1   7  12        0.87        0.33      3.81 o
   0   7  12        4.14       -2.79      6.69 o
   1   7  12       68.72       71.94      7.87 o
   2   7  12       44.00       63.21      8.85 o
   3   7  12        6.99        4.01      6.36 o
   4   7  12        6.83        8.18      7.54 o
   5   7  12       26.05       11.69      9.15 o
   6   7  12       11.85        6.21     10.89 o
   7   7  12        3.47        6.83      8.04 o
   8   7  12        6.54       20.67      9.61 o
  -9   8  12        0.02       -0.11      6.62 o
  -8   8  12       13.82       12.25     10.27 o
  -7   8  12       25.40       11.22      8.56 o
  -6   8  12        1.72        0.89      4.78 o
  -5   8  12       17.51       21.11      7.90 o
  -4   8  12        9.58       10.97     10.54 o
  -3   8  12        3.94        8.74      9.87 o
  -2   8  12       21.36        9.62      4.81 o
  -1   8  12        3.07        3.54      2.79 o
   0   8  12       39.00       30.09      7.83 o
   1   8  12        0.45        4.09      5.15 o
   2   8  12        1.37        5.13      7.08 o
   3   8  12        0.58        2.05      6.75 o
   4   8  12       19.47        5.96      7.90 o
   5   8  12        7.74       15.74     10.12 o
   6   8  12        0.64        3.95      7.75 o
   7   8  12       13.07        6.36      8.18 o
   8   8  12        2.04       14.32     15.50 o
  -8   9  12        1.46        4.37      8.52 o
  -7   9  12        9.80       -0.67      6.70 o
  -6   9  12       32.48       36.83     13.77 o
  -5   9  12       61.67       50.13     13.88 o
  -4   9  12       72.52       64.92     29.37 o
  -3   9  12       11.58       16.78     13.23 o
  -2   9  12       20.98       11.15     12.33 o
  -1   9  12      104.32       26.89     25.47 o
   0   9  12       31.50       15.38      7.41 o
   1   9  12        0.02        3.97      5.38 o
   2   9  12       84.28       92.13     23.99 o
   3   9  12        0.13        6.40      6.51 o
   4   9  12        6.29        2.76      5.81 o
   5   9  12        0.31        0.16      6.14 o
   6   9  12        6.36       13.48      7.22 o
   7   9  12        5.27        1.49      8.29 o
  -7  10  12       77.19       72.30     29.25 o
  -6  10  12        5.75        4.78      9.55 o
  -5  10  12       24.21       12.18      8.17 o
  -4  10  12        0.08        9.01     10.87 o
  -3  10  12       12.08      -11.39     10.97 o
  -2  10  12        7.16       -1.61      7.83 o
  -1  10  12       10.61        5.89     10.05 o
   0  10  12        4.31       -0.39      2.90 o
   1  10  12        3.63       -1.83      4.93 o
   2  10  12       57.24       44.26     15.21 o
   3  10  12        5.52        8.57      5.35 o
   4  10  12        3.58       12.19      6.85 o
   5  10  12        0.33        3.64      7.42 o
  -5  11  12        4.49        6.23     10.26 o
  -4  11  12        2.27      -17.35     17.92 o
  -3  11  12        5.30        7.43      9.85 o
  -2  11  12        0.53       14.98     11.92 o
  -1  11  12        0.67        5.15     14.10 o
   0  11  12        0.00       11.87     13.91 o
   1  11  12        3.31       -7.56      9.49 o
   2  11  12        7.25        6.21      5.27 o
   3  11  12        6.63       -0.77      5.50 o
   4  11  12        0.48       -0.87      5.79 o
  -2  12  12        0.71        3.47     11.40 o
  -1  12  12        6.10        6.71     12.14 o
   0  12  12        0.43        8.64     10.20 o
 -11   0  13        2.38       -3.39      7.41 o
  -9   0  13        1.04       -2.32      5.16 o
  -7   0  13      344.79      414.47     14.65 o
  -5   0  13        0.01       -5.85      8.36 o
  -3   0  13       16.96       20.42     10.16 o
  -1   0  13       27.91       56.93      9.12 o
   1   0  13      298.09      269.24     18.51 o
   3   0  13       24.23       14.71      9.97 o
   5   0  13        9.98       14.03     13.61 o
   7   0  13       23.20       49.64     18.48 o
   9   0  13        4.13        6.68     13.11 o
 -12   1  13       24.41       25.57      7.26 o
 -11   1  13        8.44       12.89      6.75 o
 -10   1  13       22.85       25.42      6.19 o
  -9   1  13        3.71        3.52      4.41 o
  -8   1  13        3.06        1.21      5.06 o
  -7   1  13        0.28        0.25      3.34 o
  -6   1  13      184.29      203.50      7.99 o
  -5   1  13       41.99       41.70      6.12 o
  -4   1  13        0.14        0.34      3.26 o
  -3   1  13      134.49      137.82      7.83 o
  -2   1  13      166.58      147.63      8.17 o
  -1   1  13      112.77      130.78      8.55 o
   0   1  13        8.47       10.88      6.61 o
   1   1  13        0.27        4.99      5.50 o
   2   1  13        3.30       10.70      6.36 o
   3   1  13       10.84        6.34      8.70 o
   4   1  13       10.80       18.65      7.74 o
   5   1  13       50.96       43.14     10.22 o
   6   1  13        0.00        3.11      8.53 o
   7   1  13       14.46       23.73      9.52 o
   8   1  13        1.24        2.80      8.75 o
   9   1  13        3.44       -2.86      9.60 o
 -11   2  13       30.73       30.43      6.35 o
 -10   2  13        2.32        1.13      4.06 o
  -9   2  13      225.11      270.13     11.52 o
  -8   2  13       17.71       15.58      5.60 o
  -7   2  13      176.37      195.11     13.67 o
  -6   2  13       40.04       35.58      6.72 o
  -5   2  13      208.39      218.24      8.13 o
  -4   2  13       61.72       77.67      6.38 o
  -3   2  13      191.85      197.01      9.60 o
  -2   2  13      113.10      114.24      7.41 o
  -1   2  13        0.19        0.90      5.40 o
   0   2  13      153.45      155.95      8.63 o
   1   2  13      179.33      165.38     10.02 o
   2   2  13       17.87       30.45      7.80 o
   3   2  13       62.14       67.89     10.70 o
   4   2  13       50.97       52.11      9.00 o
   5   2  13        0.00       10.46      8.35 o
   6   2  13       72.62       81.22     12.31 o
   7   2  13        7.45        7.23     17.20 o
   8   2  13        0.00       -4.52     12.35 o
   9   2  13        1.54       10.77      9.69 o
 -11   3  13       12.26       29.28     10.86 o
 -10   3  13        0.74        5.27      4.49 o
  -9   3  13        0.09       -4.19      5.51 o
  -8   3  13       62.09       60.26      5.74 o
  -7   3  13       12.16       15.45      4.34 o
  -6   3  13        0.02        4.66      4.08 o
  -5   3  13      102.57      118.82      6.79 o
  -4   3  13       25.88       23.42      4.71 o
  -3   3  13      335.27      338.40      9.20 o
  -2   3  13       67.42       63.35      6.32 o
  -1   3  13       63.57       46.55      6.16 o
   0   3  13      188.98      183.54     10.13 o
   1   3  13        1.22       -4.60      5.20 o
   2   3  13       25.37       13.40      7.11 o
   3   3  13       51.15       65.78     12.24 o
   4   3  13      158.74      178.82     14.60 o
   5   3  13       29.20       34.01      9.71 o
   6   3  13       51.36       63.82     10.53 o
   7   3  13       29.67       33.46     10.06 o
   8   3  13        6.20       17.26     10.48 o
   9   3  13        1.38       -7.02     10.50 o
 -11   4  13        0.16       -2.38      8.28 o
 -10   4  13       17.85       30.23     10.52 o
  -9   4  13       11.28        8.07      5.28 o
  -8   4  13      109.97      118.43      7.33 o
  -7   4  13        5.73        6.61      2.92 o
  -6   4  13       12.56       15.38      3.49 o
  -5   4  13        0.28       -0.23      3.03 o
  -4   4  13        9.97        7.32      3.74 o
  -3   4  13       23.20       15.51      4.28 o
  -2   4  13      439.81      407.41     11.52 o
  -1   4  13       24.50       24.95      5.68 o
   0   4  13        1.47        0.01      4.47 o
   1   4  13       33.02       39.99      7.86 o
   2   4  13      126.61      107.21      8.45 o
   3   4  13        0.72       -3.96      5.79 o
   4   4  13        2.75       -1.03      5.86 o
   5   4  13       35.27       37.01      9.90 o
   6   4  13        5.85       10.37      8.02 o
   7   4  13       15.67       12.60     10.60 o
   8   4  13        1.45       18.50     17.59 o
   9   4  13       25.21       27.99     15.70 o
 -10   5  13        0.44       10.23      9.50 o
  -9   5  13       34.63       58.10     25.89 o
  -8   5  13       18.80       15.27      6.46 o
  -7   5  13        4.51        7.12      3.56 o
  -6   5  13       21.37       25.11      3.69 o
  -5   5  13      242.62      258.13     11.40 o
  -4   5  13        6.24        8.27      3.18 o
  -3   5  13        8.10        2.84      3.75 o
  -2   5  13        4.84        8.05      4.49 o
  -1   5  13       11.34       20.06      5.40 o
   0   5  13       29.30       28.44      6.26 o
   1   5  13        0.45        1.86      4.89 o
   2   5  13        1.33        6.05      6.49 o
   3   5  13       97.31      102.66     15.30 o
   4   5  13       26.53       29.78     10.64 o
   5   5  13        4.11        0.51      8.83 o
   6   5  13       16.62       28.15     11.85 o
   7   5  13        0.01        7.66     13.59 o
   8   5  13        0.32       26.46     21.35 o
 -10   6  13        4.37       -6.12     12.25 o
  -9   6  13        0.33        0.41      4.96 o
  -8   6  13        0.57        1.61      7.17 o
  -7   6  13        0.05       -0.69      5.53 o
  -6   6  13       33.56       27.46      7.48 o
  -5   6  13        1.71        2.89      6.75 o
  -4   6  13        6.87        5.39      2.39 o
  -3   6  13        0.00        0.11      3.01 o
  -2   6  13       13.43       17.37      3.74 o
  -1   6  13       68.46       76.92      8.56 o
   0   6  13        3.69        0.87      4.10 o
   1   6  13      124.99       77.53     15.36 o
   2   6  13       13.42        4.37      5.13 o
   3   6  13        5.47        8.61      5.98 o
   4   6  13        6.12       15.90     10.50 o
   5   6  13        8.61        9.01      9.82 o
   6   6  13       11.51        2.09      8.53 o
   7   6  13        6.28       24.76     21.99 o
   8   6  13        4.19       -2.57     11.78 o
  -9   7  13       23.40       24.06     25.10 o
  -8   7  13        0.05       -2.58      8.54 o
  -7   7  13       25.13        9.11      7.24 o
  -6   7  13        1.71       -0.82      5.42 o
  -5   7  13       45.32       29.47     13.57 o
  -4   7  13       12.67       15.75      9.38 o
  -3   7  13       29.74       20.19      8.59 o
  -2   7  13       41.04       29.52     10.23 o
  -1   7  13       21.20       19.33      8.88 o
   0   7  13        7.28        3.75      6.69 o
   1   7  13      162.51      161.72     10.18 o
   2   7  13        4.14        8.97     11.18 o
   3   7  13        0.00       -2.30      5.93 o
   4   7  13       24.62        8.64      8.40 o
   5   7  13        1.80       -2.55      8.43 o
   6   7  13       47.03       22.64     16.75 o
   7   7  13        0.08        8.25     10.05 o
  -8   8  13        1.04        0.41      8.96 o
  -7   8  13        1.09        1.87      6.17 o
  -6   8  13       10.73       10.39      7.91 o
  -5   8  13        0.58        0.57      4.70 o
  -4   8  13       71.05       68.43     25.78 o
  -3   8  13        8.22        6.21     11.17 o
  -2   8  13        8.42        2.28      2.60 o
  -1   8  13        0.65        1.26      2.69 o
   0   8  13        2.71       -1.72      5.86 o
   1   8  13        6.39       -1.15      5.10 o
   2   8  13       13.78        4.22      7.36 o
   3   8  13        0.41        0.41      6.31 o
   4   8  13        4.23       -0.32      6.08 o
   5   8  13        8.34       12.11     10.57 o
   6   8  13        3.95       16.22     12.04 o
  -7   9  13        0.26       16.47     16.97 o
  -6   9  13        0.00        4.20      8.76 o
  -5   9  13        0.14       11.64      9.25 o
  -4   9  13        0.64        2.13      8.14 o
  -3   9  13       21.55       14.04     12.65 o
  -2   9  13       18.61       28.24     21.97 o
  -1   9  13       29.20       11.95     13.18 o
   0   9  13        0.14        6.20      5.72 o
   1   9  13       37.20       16.08     12.64 o
   2   9  13        0.05        1.56      4.94 o
   3   9  13        0.06        1.06      5.69 o
   4   9  13        9.13       25.29     13.78 o
   5   9  13        3.84        7.72     10.43 o
  -6  10  13        2.17       10.11     12.57 o
  -5  10  13        0.35        0.08      4.90 o
  -4  10  13       11.56       14.57     16.70 o
  -3  10  13        2.60       11.29     11.37 o
  -2  10  13        3.85        1.78     11.58 o
  -1  10  13        0.46       -7.71      9.90 o
   0  10  13        2.03       -6.91     13.09 o
   1  10  13        6.57       -2.38      9.83 o
   2  10  13       11.13        2.04      5.96 o
   3  10  13        0.76       -3.81      5.57 o
   4  10  13        3.45        1.63      8.44 o
  -3  11  13        0.07      -11.21     16.53 o
  -2  11  13        0.82       -2.66      9.12 o
  -1  11  13        6.83        6.90     15.07 o
   0  11  13        0.51        7.43     12.46 o
   1  11  13        1.14       16.97     18.63 o
 -10   0  14        8.70        9.59      7.41 o
  -8   0  14        6.55        5.24      7.57 o
  -6   0  14       12.83       27.50      8.75 o
  -4   0  14        0.02        1.03      4.99 o
  -2   0  14        1.12       -4.98      6.94 o
   0   0  14      502.42      458.85     27.26 o
   2   0  14      219.19      209.32     42.51 o
   4   0  14        7.28       -5.51     12.10 o
   6   0  14       43.89       48.12     15.30 o
   8   0  14        6.94       25.10     15.28 o
 -11   1  14       14.03       18.89      7.01 o
 -10   1  14       37.53       28.84      6.87 o
  -9   1  14       19.46       14.24      5.81 o
  -8   1  14      141.14      168.44      8.53 o
  -7   1  14        1.03        0.85      4.00 o
  -6   1  14      102.08      118.09      6.77 o
  -5   1  14       34.50       27.68      5.93 o
  -4   1  14       92.60       96.41      7.31 o
  -3   1  14        0.00        2.69      4.16 o
  -2   1  14        4.11        0.83      4.02 o
  -1   1  14        3.10       11.28      6.56 o
   0   1  14      183.36      205.95     10.83 o
   1   1  14        0.88        5.28      6.39 o
   2   1  14        2.34        4.68      7.21 o
   3   1  14       11.56       24.10      7.90 o
   4   1  14       16.95       18.27      9.09 o
   5   1  14        2.45        2.76      7.13 o
   6   1  14        0.02        3.77     12.30 o
   7   1  14        0.47        8.46      8.98 o
   8   1  14        8.84        7.97     18.78 o
 -10   2  14        4.29        4.85      5.27 o
  -9   2  14       17.04       36.48      6.71 o
  -8   2  14       16.09       20.15      5.01 o
  -7   2  14       13.93       13.78      5.54 o
  -6   2  14        4.22        5.67      5.32 o
  -5   2  14        7.18        8.09      4.54 o
  -4   2  14        1.81        5.61      4.15 o
  -3   2  14       69.63       61.42      6.29 o
  -2   2  14      198.44      194.03      8.05 o
  -1   2  14      124.63      117.39     10.47 o
   0   2  14        0.78        2.86      6.29 o
   1   2  14       15.94       12.90      6.38 o
   2   2  14       32.24       36.49      8.72 o
   3   2  14      158.82      154.69     17.26 o
   4   2  14        2.57       -1.09      6.65 o
   5   2  14        3.25       20.91      8.99 o
   6   2  14       33.35       39.46     11.40 o
   7   2  14        0.49        8.37     10.31 o
   8   2  14        0.81       17.14     12.11 o
 -10   3  14        1.09        5.20      5.02 o
  -9   3  14       33.65       32.75      5.90 o
  -8   3  14       35.13       27.03      4.79 o
  -7   3  14       56.97       65.92      5.55 o
  -6   3  14      134.10      154.55      8.23 o
  -5   3  14       74.81       61.01      8.69 o
  -4   3  14       48.93       31.38      6.24 o
  -3   3  14       60.63       53.21      6.59 o
  -2   3  14       29.87       45.66      6.16 o
  -1   3  14       19.19        6.33      5.40 o
   0   3  14       45.90       56.81      7.53 o
   1   3  14      147.84      135.62     10.80 o
   2   3  14       15.58        9.42      6.38 o
   3   3  14       48.24       37.73      9.43 o
   4   3  14       31.27       37.06      9.93 o
   5   3  14       12.83       18.69     13.24 o
   6   3  14        0.40        1.89      7.70 o
   7   3  14        2.68       15.47     17.01 o
   8   3  14        1.92       -2.14      9.02 o
 -10   4  14       54.32       51.67     28.42 o
  -9   4  14      117.30      126.78     25.14 o
  -8   4  14        0.07       -0.37      3.63 o
  -7   4  14        4.60        8.92      4.80 o
  -6   4  14      202.93      236.61      8.99 o
  -5   4  14       10.75       14.11      5.25 o
  -4   4  14      164.76      173.44     18.59 o
  -3   4  14        4.62        9.22      4.10 o
  -2   4  14        6.39       20.44      6.45 o
  -1   4  14        1.89       -0.36      5.68 o
   0   4  14       11.31        6.62      5.53 o
   1   4  14       18.47       17.20      7.52 o
   2   4  14       32.87       31.96      8.17 o
   3   4  14        2.48        9.71      7.29 o
   4   4  14       26.39       20.82     14.98 o
   5   4  14        5.22        4.62      9.12 o
   6   4  14        7.46       11.43      8.51 o
   7   4  14        1.36       40.44     15.14 o
   8   4  14        8.86       24.01     12.04 o
  -9   5  14        2.57       -0.17      6.10 o
  -8   5  14        4.96        6.34      6.65 o
  -7   5  14       45.79       38.73     13.48 o
  -6   5  14        3.87        4.38      3.43 o
  -5   5  14        4.93        2.65      3.44 o
  -4   5  14       22.82       12.36      3.98 o
  -3   5  14       40.90       27.94      6.37 o
  -2   5  14       31.41       36.91      7.50 o
  -1   5  14       17.47       22.62      5.81 o
   0   5  14       34.64       24.65      7.49 o
   1   5  14        6.24        3.00      5.72 o
   2   5  14        9.14        2.96      7.55 o
   3   5  14       42.56       26.49      9.95 o
   4   5  14        0.36       -1.55      5.39 o
   5   5  14       32.55       32.47     12.18 o
   6   5  14       10.86        0.97     14.80 o
   7   5  14       25.96       46.54     13.85 o
  -9   6  14        8.90        0.96      7.39 o
  -8   6  14        3.46       17.36     13.08 o
  -7   6  14       92.39      117.74     23.80 o
  -6   6  14       12.68       -0.84      5.24 o
  -5   6  14        8.05        7.00      7.52 o
  -4   6  14        7.10        4.83      3.04 o
  -3   6  14       65.51       66.46      8.08 o
  -2   6  14       33.09       26.59      5.82 o
  -1   6  14        0.44        0.61      4.01 o
   0   6  14       25.18       21.47     10.84 o
   1   6  14        4.34        6.48      5.72 o
   2   6  14       20.15        9.16      6.23 o
   3   6  14        1.95        3.66      5.65 o
   4   6  14        6.85       14.52     13.38 o
   5   6  14        1.62       -0.46      8.79 o
   6   6  14       13.72        6.36      9.53 o
   7   6  14        7.69       18.04     26.55 o
  -8   7  14       37.91       37.14     17.28 o
  -7   7  14        7.79        3.37      7.11 o
  -6   7  14       24.08       16.10      9.27 o
  -5   7  14        9.88        6.72      7.62 o
  -4   7  14        2.26       -3.12      5.90 o
  -3   7  14        0.10        4.70      9.76 o
  -2   7  14        0.95        2.72      3.88 o
  -1   7  14        0.10        3.81      6.79 o
   0   7  14        0.15        2.44      6.95 o
   1   7  14        7.13       -3.20      5.87 o
   2   7  14        4.99        8.88      8.10 o
   3   7  14       14.28        5.22      7.09 o
   4   7  14        2.78        2.03      7.26 o
   5   7  14       26.34        1.70      8.07 o
   6   7  14        1.80      -11.84      9.46 o
  -7   8  14       30.17        2.38      7.44 o
  -6   8  14        1.33        9.53      8.11 o
  -5   8  14        1.26        1.21      5.91 o
  -4   8  14        0.06        4.35      6.76 o
  -3   8  14        0.07        2.05      8.84 o
  -2   8  14       17.18        7.94     10.93 o
  -1   8  14        0.83        5.54     10.38 o
   0   8  14       14.37        8.27      7.62 o
   1   8  14        3.01        2.14      5.73 o
   2   8  14       20.52        0.88      7.17 o
   3   8  14        3.24        2.40      8.74 o
   4   8  14        4.40        0.92      6.44 o
   5   8  14       24.79       11.40     10.96 o
  -5   9  14        0.33        6.13      7.89 o
  -4   9  14        4.25        3.45     10.72 o
  -3   9  14        3.49      -11.41     13.73 o
  -2   9  14        1.82        3.58      9.31 o
  -1   9  14        5.24       22.59     19.46 o
   0   9  14        6.81       11.46     10.61 o
   1   9  14       28.89       12.01      6.03 o
   2   9  14       25.24       -0.75      5.30 o
   3   9  14       12.95        0.53      7.84 o
  -3  10  14        6.20        9.83     12.05 o
  -2  10  14        0.88       32.86     37.54 o
  -1  10  14        0.03        6.09     10.16 o
   0  10  14        3.06        9.94     12.66 o
  -9   0  15       42.54       48.51     10.98 o
  -7   0  15        5.01       13.10      8.63 o
  -5   0  15       33.53       29.91      9.64 o
  -3   0  15       48.62       44.92      9.57 o
  -1   0  15      331.91      306.91     15.91 o
   1   0  15       51.67       53.35     14.61 o
   3   0  15       11.80        3.74      9.76 o
   5   0  15       35.61       54.76     18.73 o
   7   0  15        0.18       21.46     15.06 o
  -9   1  15       10.31       11.96      5.25 o
  -8   1  15        6.10       -0.54      3.76 o
  -7   1  15        0.66        5.08      4.95 o
  -6   1  15        0.11        0.14      4.05 o
  -5   1  15       11.87       16.26      5.99 o
  -4   1  15        0.31       -6.74      4.49 o
  -3   1  15       26.86       24.75      5.78 o
  -2   1  15        0.02       -4.95      6.04 o
  -1   1  15        1.38        3.13      4.72 o
   0   1  15       20.05       18.42      6.47 o
   1   1  15      118.17      124.59     11.32 o
   2   1  15        3.67        7.68      7.09 o
   3   1  15       58.46       59.24     12.91 o
   4   1  15        0.25       -0.74      6.70 o
   5   1  15       35.15       41.30     10.42 o
   6   1  15        6.39       27.38     11.16 o
   7   1  15        0.09        9.59     10.14 o
  -9   2  15        4.52        9.51      4.48 o
  -8   2  15        1.25        4.18      4.86 o
  -7   2  15       16.03       15.18      5.59 o
  -6   2  15        1.34        1.99      4.21 o
  -5   2  15       42.86       29.18      7.90 o
  -4   2  15       41.86       29.30      9.03 o
  -3   2  15        0.03        5.22      4.68 o
  -2   2  15       37.16       26.61      6.65 o
  -1   2  15      173.10      153.03      8.84 o
   0   2  15        1.64        2.07      5.77 o
   1   2  15        1.36        2.11      6.03 o
   2   2  15      119.09      143.74     11.82 o
   3   2  15        4.52       -2.45      6.63 o
   4   2  15        7.79       17.64     12.09 o
   5   2  15        5.77       16.78     13.20 o
   6   2  15       11.78        6.44     17.05 o
   7   2  15        0.02       16.40     10.86 o
  -9   3  15       40.18       56.64      9.25 o
  -8   3  15       30.54       19.74      7.14 o
  -7   3  15        0.00        4.05      4.27 o
  -6   3  15        0.01        0.15      3.92 o
  -5   3  15       38.44       23.21      7.79 o
  -4   3  15       24.23       26.54      8.85 o
  -3   3  15       20.76       15.59      5.34 o
  -2   3  15      115.74       95.88     19.51 o
  -1   3  15        0.43       -3.84      5.27 o
   0   3  15        2.26       12.24      6.82 o
   1   3  15       44.57       30.23     10.63 o
   2   3  15        0.08       -1.77      5.74 o
   3   3  15       15.42       15.07      9.66 o
   4   3  15       12.58       10.50      8.72 o
   5   3  15        5.27       21.57     10.04 o
   6   3  15        0.19       11.37     10.68 o
   7   3  15        0.04       10.06      9.53 o
  -9   4  15        4.65        5.04      6.99 o
  -8   4  15        6.92       18.37      8.52 o
  -7   4  15        1.64       -0.40      4.49 o
  -6   4  15       11.79        8.57      4.41 o
  -5   4  15       21.67       20.35      4.40 o
  -4   4  15        1.86        6.63      4.12 o
  -3   4  15        0.19       -0.15      3.49 o
  -2   4  15       55.73       43.96     10.54 o
  -1   4  15        6.80       15.83      7.07 o
   0   4  15       40.90       29.87     11.50 o
   1   4  15       59.54       33.45     13.30 o
   2   4  15       45.71       33.03     10.51 o
   3   4  15        7.30       -1.47      6.74 o
   4   4  15       18.62        2.43      6.36 o
   5   4  15        2.82      -13.48     10.74 o
   6   4  15        4.38        7.24     15.84 o
  -8   5  15        4.03       15.68      7.74 o
  -7   5  15        4.52       10.30      9.44 o
  -6   5  15       23.45       18.61      8.75 o
  -5   5  15       33.32       15.04      5.99 o
  -4   5  15       39.08       49.26     11.49 o
  -3   5  15        0.06        3.94      4.73 o
  -2   5  15       27.81       19.37      6.69 o
  -1   5  15        5.64        1.74      4.28 o
   0   5  15        3.34       10.83      7.60 o
   1   5  15        0.17       -3.92      5.38 o
   2   5  15        9.04        6.91      6.67 o
   3   5  15        2.79        5.59      6.52 o
   4   5  15        3.99       17.86     10.91 o
   5   5  15        1.71        3.74      7.45 o
   6   5  15        5.01        5.47     11.81 o
  -7   6  15        0.06       21.37     15.49 o
  -6   6  15        4.87        5.95      7.19 o
  -5   6  15        8.67        7.61      8.80 o
  -4   6  15       10.33       -1.98      8.78 o
  -3   6  15        1.02        0.26      3.30 o
  -2   6  15       11.40       15.17      4.51 o
  -1   6  15        0.93        6.96      4.90 o
   0   6  15        6.73       12.01      6.27 o
   1   6  15       44.25       20.77     12.97 o
   2   6  15       26.99        8.14      7.18 o
   3   6  15        7.95        6.66      7.10 o
   4   6  15        6.35        0.45      4.90 o
   5   6  15        8.26       17.61     13.34 o
  -6   7  15       15.29       17.21      9.35 o
  -5   7  15       27.61        4.31      9.30 o
  -4   7  15       12.69        4.42      6.74 o
  -3   7  15        1.21        6.09      9.33 o
  -2   7  15        0.16       11.84     13.92 o
  -1   7  15       41.05       24.47     10.48 o
   0   7  15       12.37       16.87      9.66 o
   1   7  15       25.06       -5.14      6.90 o
   2   7  15        1.69        3.00      8.82 o
   3   7  15        0.04        0.00      5.79 o
   4   7  15        4.26       -0.57      7.27 o
  -5   8  15       27.40       20.13     10.52 o
  -4   8  15        0.01       -3.47      7.68 o
  -3   8  15       14.25       14.76     15.46 o
  -2   8  15        4.19        0.20      7.68 o
  -1   8  15        0.43        8.16     10.05 o
   0   8  15        0.09       -5.99     12.17 o
   1   8  15       10.45        6.49      7.77 o
   2   8  15        0.28       14.29     11.36 o
  -8   0  16       12.59       24.10     14.37 o
  -6   0  16        1.04       -5.89      6.92 o
  -4   0  16       33.58       24.22     12.69 o
  -2   0  16        7.72        9.24      7.62 o
   0   0  16        3.69        1.37      7.47 o
   2   0  16        6.70        3.43      9.75 o
   4   0  16        0.20        5.83     13.59 o
   6   0  16        7.73       36.24     16.41 o
  -8   1  16       20.57       23.99      6.18 o
  -7   1  16        1.74        7.08      5.12 o
  -6   1  16       13.78       10.79      5.59 o
  -5   1  16        0.54       -1.82      5.16 o
  -4   1  16       43.93       28.48      6.49 o
  -3   1  16        6.61        5.38      5.46 o
  -2   1  16       17.27       11.27      5.65 o
  -1   1  16        2.47       -0.24      4.81 o
   0   1  16       66.65       51.95     12.52 o
   1   1  16        2.31        7.74      7.44 o
   2   1  16        2.71       15.39      9.52 o
   3   1  16        7.52        8.83      8.03 o
   4   1  16        9.00        2.92      9.45 o
   5   1  16        2.89        7.34     12.19 o
  -8   2  16        4.87       13.06      6.74 o
  -7   2  16        2.96        9.85      5.38 o
  -6   2  16        8.18        5.81      5.15 o
  -5   2  16       10.80        6.09      5.67 o
  -4   2  16        1.37        5.33      5.72 o
  -3   2  16       13.02       11.76      6.02 o
  -2   2  16       11.34       13.82      6.21 o
  -1   2  16        7.93        2.76      7.31 o
   0   2  16        5.34       11.17      9.29 o
   1   2  16        9.29        6.46      9.14 o
   2   2  16        0.52       -2.18      7.66 o
   3   2  16        8.47       13.83      8.46 o
   4   2  16        0.36       15.23     11.08 o
   5   2  16        0.07      -17.63     11.75 o
  -7   3  16        3.05       -5.80      5.53 o
  -6   3  16        0.04        0.03      4.74 o
  -5   3  16       17.05        5.25      5.09 o
  -4   3  16        2.47        7.54      6.42 o
  -3   3  16       38.73       29.92     10.98 o
  -2   3  16       12.18       19.27      6.84 o
  -1   3  16       17.07       24.51      8.78 o
   0   3  16       84.34       73.44     12.74 o
   1   3  16        2.02        0.18      4.50 o
   2   3  16        8.38       10.35      7.11 o
   3   3  16       12.64        5.32      8.29 o
   4   3  16       17.33       23.90      9.75 o
   5   3  16        1.23      -11.80      9.91 o
  -7   4  16        1.07       -0.84      8.26 o
  -6   4  16        0.32        8.76      8.80 o
  -5   4  16        9.83        4.24      4.71 o
  -4   4  16       39.75       40.36      7.13 o
  -3   4  16        0.06       -2.37      5.13 o
  -2   4  16       39.04       56.40      9.79 o
  -1   4  16       20.76       18.00      7.56 o
   0   4  16        0.26       -1.68      5.87 o
   1   4  16       15.62       11.41      7.11 o
   2   4  16        2.21        1.80      6.74 o
   3   4  16        8.09        6.99      7.77 o
   4   4  16        0.85        2.97      7.47 o
  -6   5  16        0.01        3.32      7.17 o
  -5   5  16       13.45       16.28     12.61 o
  -4   5  16        0.51        7.26      7.91 o
  -3   5  16        2.00       -2.35      3.86 o
  -2   5  16       14.73       20.13      5.79 o
  -1   5  16       10.56        4.28      6.62 o
   0   5  16        4.50       -2.59      6.29 o
   1   5  16        2.60        4.89      6.09 o
   2   5  16       37.22       27.85     18.44 o
   3   5  16        9.60        9.94      7.61 o
   4   5  16        0.03        4.68      8.14 o
  -5   6  16       17.26        9.90      7.92 o
  -4   6  16       15.97       26.85     13.47 o
  -3   6  16        5.70       -3.40      7.25 o
  -2   6  16       18.51       -9.06     10.15 o
  -1   6  16        1.20        6.29      6.00 o
   0   6  16        8.22       21.29     12.76 o
   1   6  16       13.24       13.22      8.95 o
   2   6  16        7.03       17.12     10.04 o
   3   6  16        0.03        1.34      7.46 o
  -3   7  16        0.13        1.83      9.41 o
  -2   7  16       17.77       -0.53      8.67 o
  -1   7  16        9.07        4.23     22.86 o
   0   7  16        1.50        1.42      5.51 o
   1   7  16        0.11       -1.08      8.13 o
  -5   0  17        9.95       12.52     10.67 o
  -3   0  17        8.96       -2.04      6.83 o
  -1   0  17      103.94      138.87     43.21 o
   1   0  17       24.09       68.25     38.66 o
   3   0  17        5.63        9.59     15.51 o
  -6   1  17        2.90       -0.33      4.69 o
  -5   1  17        2.92        8.89      6.71 o
  -4   1  17        6.68        3.93      6.31 o
  -3   1  17        0.90        7.67      6.04 o
  -2   1  17        1.07        0.36      4.37 o
  -1   1  17        1.08       -0.09      5.53 o
   0   1  17        0.09        6.35      7.22 o
   1   1  17       26.16       36.07     10.85 o
   2   1  17        9.52        9.77      8.92 o
   3   1  17        0.33        3.52      9.29 o
  -6   2  17       11.63        8.95      7.02 o
  -5   2  17        3.79        1.44      4.83 o
  -4   2  17        5.53        7.46      5.93 o
  -3   2  17        0.95        5.84      7.53 o
  -2   2  17        4.36        4.03      6.84 o
  -1   2  17       11.31       16.84      6.73 o
   0   2  17        0.37        9.02      7.72 o
   1   2  17        6.52        9.15      7.72 o
   2   2  17       21.32       23.83      9.23 o
   3   2  17        1.56        9.28     10.17 o
  -5   3  17        1.89        9.35      6.41 o
  -4   3  17        0.09        5.63      4.90 o
  -3   3  17        0.01        5.07      5.67 o
  -2   3  17        2.96        5.51      7.56 o
  -1   3  17       30.95       38.88      7.93 o
   0   3  17        0.02       -2.79     11.74 o
   1   3  17        0.69       11.32      9.87 o
   2   3  17        4.18       16.91     11.74 o
  -4   4  17        2.07        8.56      7.07 o
  -3   4  17       20.93       16.39      6.34 o
  -2   4  17        1.07       -0.87      4.93 o
  -1   4  17        7.10        1.83      5.27 o
   0   4  17       21.58       37.72     11.39 o
   1   4  17       10.27       28.70     10.24 o
   2   4  17        7.28        5.60      8.58 o
  -3   5  17        5.12        3.89      8.51 o
  -2   5  17        8.09       15.19      6.62 o
  -1   5  17       54.09       64.17     11.79 o
   0   5  17        0.27       12.08      7.52 o
 
